# Supplementary material for: Using diverse U.S. beef cattle genomes to identify missense mutations in EPAS1, a gene associated with pulmonary hypertension
Source: F1000Res. 2016 Oct 5;5:2003. Originally published 2016 Aug 16. [Version 2] doi: 10.12688/f1000research.9254.2 (PMC5040160; doi:10.12688/f1000research.9254.2)
Supplement: Supplementary file 1 [file f1000research-5-10467-s0001.tgz › d2e5b097-960f-4831-8516-82264f859425.xlsx]

## Sheet: ReferenceGenotypes
Updated 9-26-2016 MPH
Table S2. Summary WGS statistics and reference genotypes for 121 parentage SNPs with the USMARC Beef Diversity Panel Version 2.9
					1	2	3	4	5	6	7	8	9	10	11	12	13	14	15	16	17	18	19	20	21	22	23	24	25	26	27	28	29	30	31	32	33	34	35	36	37	38	39	40	41	42	43	44	45
					DQ381153b	DQ451555	DQ404150	DQ404149	AY761135	AY943841	DQ404151	DQ404152	AY776154	AY841151	DQ422949	DQ786757	DQ422950	DQ647187	AY842472	AY842473	AY842474	DQ435443	DQ489377	DQ839235	DQ647186	AY842475	DQ485413	DQ647188	DQ470475	DQ500958	DQ647189	AY844963	DQ468384	DQ846688	DQ647190	AY849381	DQ789028	AY849380	DQ888309	DQ786758	DQ650635	DQ916057	DQ786759	DQ916058	DQ650636	AY850194	DQ837644	DQ674265	DQ846689
Breed	Animal number	Sequence collected (Gb)	Fraction of reads mapped	Average read deptha	chr1:3249057	chr1:29524658	chr1:59409838	chr1:99314925	chr1:127426647	chr1:138583183	chr1:151349514	chr2:5306838	chr2:26997623	chr2:45832887	chr2:65069037	chr2:111155237	chr3:3129167	chr3:21146877	chr3:40399136	chr3:49703647	chr3:51976646	chr3:58040470	chr3:98188384	chr3:116448759	chr4:17200594	chr4:20181749	chr4:94176209	chr4:118165814	chr5:7651053	chr5:27825118	chr5:63273386	chr5:98102349	chr5:113137320	chr5:119261609	chr6:13897068	chr6:23562312	chr6:46936182	chr6:90562665	chr7:8272794	chr7:18454636	chr7:55116289	chr7:81591587	chr7:94259472	chr8:1554706	chr8:28799249	chr8:59996431	chr8:88974063	chr8:106174871	chr9:45729853
Angus	19879801	51.4225	0.834133	15.405	K	R	K	C	A	G	C	T	G	T	A	T	G	R	G	T	S	G	Y	K	T	C	A	R	W	A	A	R	T	A	C	Y	G	A	M	M	R	T	Y	R	A	C	T	C	R
Angus	19939802	41.7482	0.870084	11.9421	K	A	G	C	W	G	C	T	G	T	A	T	T	A	G	T	C	K	C	K	C	T	A	A	W	A	R	A	K	R	T	C	R	R	C	A	R	T	C	R	A	T	G	T	A
Angus	19999821	43.3702	0.855187	13.2066	G	R	K	Y	W	R	C	T	R	G	R	Y	G	A	G	T	C	T	C	G	Y	T	A	A	W	G	A	R	T	R	Y	C	G	A	M	A	A	W	Y	A	R	Y	T	Y	R
Angus	19999822	44.8428	0.852389	13.5372	K	G	G	Y	A	R	Y	T	R	K	R	C	G	A	G	T	C	K	Y	T	Y	T	R	R	A	G	A	R	T	R	Y	C	G	A	A	M	R	W	Y	A	R	Y	T	T	R
Angus	19999823	46.2998	0.898564	14.8678	G	A	G	Y	A	G	C	Y	G	K	R	Y	K	A	G	Y	S	K	T	T	Y	T	G	A	W	R	A	R	T	R	C	Y	G	A	C	A	A	T	Y	A	A	C	T	T	R
Angus	19999825	44.5716	0.768353	13.0826	T	R	T	Y	A	R	C	C	R	K	A	C	K	A	S	T	C	T	T	G	C	T	G	R	W	R	A	G	K	R	C	C	G	A	M	M	A	T	C	A	A	Y	G	T	R
Beefmaster	19999925	78.7766	0.943685	25.1983	G	R	K	Y	W	G	T	C	R	G	G	Y	K	G	S	Y	S	T	Y	G	T	C	G	G	T	R	G	G	K	A	Y	C	R	R	C	A	R	A	Y	G	G	C	T	Y	G
Beefmaster	19999926	42.5782	0.854279	11.5041	K	R	K	Y	W	R	Y	C	A	G	R	C	G	R	S	C	G	T	Y	G	T	C	A	G	T	G	G	A	T	A	Y	Y	G	R	C	C	A	W	C	R	G	C	K	C	G
Beefmaster	19999927	109.444	0.812211	32.0083	G	R	T	T	T	R	T	Y	R	K	R	T	K	G	G	T	C	K	Y	G	Y	Y	R	R	W	R	A	A	G	R	T	C	R	A	M	M	R	T	Y	A	A	Y	G	C	G
Beefmaster	19999928	53.6764	0.900674	16.3223	K	R	K	T	T	A	T	C	A	K	R	T	K	R	S	C	S	K	T	G	Y	Y	R	R	T	A	R	R	G	A	Y	Y	G	G	C	M	R	W	Y	A	G	C	T	C	A
Beefmaster	19999929	44.8012	0.86164	12.314	G	G	K	Y	W	G	T	C	A	G	A	Y	K	R	S	T	C	T	T	G	Y	Y	R	G	W	G	R	G	G	A	Y	Y	G	A	M	A	R	A	T	A	R	C	T	C	R
Brahman	19919842	79.708	0.933648	23.5289	T	A	T	C	A	G	Y	Y	A	K	A	C	T	A	G	T	G	K	T	K	T	C	G	G	T	G	R	G	G	G	C	C	G	A	A	A	G	T	T	A	G	C	T	C	R
Brahman	19999811	79.4117	0.934026	24.1488	T	A	T	C	W	R	T	Y	R	K	R	Y	T	R	G	T	S	G	T	G	T	C	G	G	T	G	G	G	K	A	Y	C	G	R	M	A	G	W	T	G	G	C	T	C	G
Brahman	19999812	40.5583	0.86098	11.4298	T	A	T	C	A	G	Y	C	R	K	A	Y	T	A	S	Y	S	K	T	G	T	C	G	G	T	G	G	G	G	R	C	C	R	R	M	A	G	W	T	R	G	C	T	C	G
Brahman	19999813	51.1523	0.810109	12.7521	G	A	T	C	W	R	T	C	A	G	R	C	T	A	G	T	S	G	T	K	T	C	G	G	W	G	R	G	G	R	C	Y	R	G	A	A	G	W	T	R	G	C	T	C	G
Brahman	19999819	49.1608	0.87918	15.1818	K	A	K	C	A	G	Y	T	R	K	A	Y	T	A	G	T	C	G	T	K	T	C	G	G	T	G	G	G	G	G	C	C	R	A	M	A	G	W	Y	R	G	C	K	Y	G
Brangus	19999909	48.4093	0.898507	14.314	K	R	T	Y	W	G	Y	C	A	G	R	Y	T	A	G	T	C	T	Y	G	T	Y	G	G	A	R	R	G	T	R	C	C	R	G	C	A	A	W	Y	A	A	C	K	C	R
Brangus	19999910	48.0559	0.90205	13.0661	K	R	T	C	A	A	C	C	R	G	R	C	K	R	G	T	C	T	Y	K	T	Y	G	G	T	G	R	A	G	R	Y	C	A	R	M	A	G	W	Y	A	R	C	T	C	R
Brangus	19999911	84.9442	0.81055	25.8017	K	A	G	Y	W	A	C	Y	G	G	R	Y	T	A	G	T	G	T	T	T	T	C	R	G	T	R	G	R	T	R	C	Y	A	A	A	A	R	T	C	R	G	C	T	C	R
Brangus	19999912	42.9411	0.865671	12.8595	T	R	K	T	A	G	C	Y	R	G	G	C	T	A	G	T	G	G	Y	K	C	T	G	G	T	G	A	R	K	A	T	C	R	R	M	A	R	T	C	A	R	Y	T	C	R
Brangus	19999913	42.6867	0.851068	12.9835	K	R	K	C	T	A	C	Y	R	K	A	Y	K	R	S	T	G	K	T	K	Y	Y	A	R	W	G	R	G	K	R	T	Y	R	A	M	C	R	T	Y	R	G	C	T	T	G
Braunvieh	19220065	43.1917	0.861852	12.876	T	R	K	Y	T	A	Y	T	G	K	G	C	T	R	G	T	C	K	Y	G	T	C	A	R	W	A	R	R	T	G	Y	C	A	A	M	C	R	T	C	A	A	T	K	T	A
Braunvieh	19220072	44.1242	0.807439	13.2645	K	R	T	C	W	R	Y	Y	A	T	A	Y	T	G	C	Y	S	T	C	G	C	Y	A	R	W	G	R	R	K	A	C	Y	A	A	A	A	G	T	C	A	G	T	G	Y	G
Braunvieh	19220079	46.0232	0.867693	12.4463	K	G	T	T	T	R	T	C	G	K	R	Y	G	G	C	Y	G	K	Y	K	C	C	R	R	W	R	R	R	K	A	T	T	R	R	M	M	R	W	Y	A	G	Y	G	T	A
Braunvieh	19220086	42.8402	0.883045	13.7355	G	A	G	T	W	G	T	C	R	K	A	Y	T	G	C	Y	S	K	Y	T	C	C	A	A	W	R	G	G	K	R	Y	T	R	A	M	A	G	A	Y	R	R	C	K	C	R
Charolais	19939808	40.2126	0.914067	15.3719	K	A	G	C	A	R	Y	Y	R	K	G	T	K	R	C	Y	S	T	T	T	T	T	R	R	W	A	R	R	G	R	C	Y	R	A	M	M	G	W	T	A	A	Y	K	C	A
Charolais	19969825	40.8011	0.89328	12.1736	K	A	K	Y	A	G	T	T	R	K	R	Y	G	G	C	Y	G	T	Y	G	T	C	A	R	W	A	R	R	K	A	T	T	G	R	A	C	A	T	Y	A	A	C	G	T	R
Charolais	19989916	49.9303	0.920423	17.7107	G	A	K	T	A	A	T	Y	R	K	G	Y	G	R	C	T	S	G	Y	T	Y	T	A	A	T	R	R	R	K	A	T	C	G	R	C	M	A	W	Y	G	A	C	G	Y	G
Charolais	19989919	68.2795	0.777938	21.7934	K	A	G	Y	A	R	Y	T	G	K	A	C	K	R	S	C	S	T	C	G	T	Y	G	G	W	R	R	G	G	R	C	Y	R	R	A	C	A	T	C	R	R	T	G	Y	R
Charolais	19999851	40.8344	0.896244	11.6364	T	G	K	C	A	A	C	Y	G	G	A	Y	K	R	C	Y	S	K	C	K	T	Y	A	G	W	A	A	R	G	R	C	T	A	R	A	M	R	T	T	R	G	T	G	Y	A
Charolais	19999852	47.5943	0.849096	13.6694	K	R	G	Y	W	R	T	T	R	T	R	C	T	G	S	T	C	K	T	T	T	Y	R	R	A	G	R	G	G	A	Y	T	A	R	C	A	R	W	C	G	R	Y	G	T	G
Chianina	19999914	40.2033	0.88358	12.562	K	G	K	C	A	A	T	T	G	K	A	Y	T	A	S	T	S	T	C	T	C	Y	R	R	A	R	A	R	K	R	Y	Y	R	R	C	M	R	W	Y	R	G	Y	G	T	R
Chianina	19999918	40.4337	0.860547	13.0496	T	A	K	C	W	A	Y	T	G	G	A	T	K	A	S	Y	G	T	T	K	C	Y	R	R	T	R	A	G	G	R	Y	C	R	G	C	M	R	A	Y	R	G	Y	G	Y	R
Chianina	19999923	43.4838	0.85334	14.1157	K	A	K	C	T	A	Y	Y	R	G	A	C	T	G	S	T	G	T	Y	G	C	Y	R	R	A	G	A	G	G	G	Y	Y	A	G	M	C	R	T	T	R	R	T	G	T	R
Chianina	19999924	53.4492	0.902434	14.9752	T	R	G	Y	W	G	C	Y	R	G	R	Y	K	A	G	T	S	T	T	K	C	C	G	R	W	R	R	R	K	G	Y	T	G	A	C	A	G	T	C	R	R	C	K	Y	R
Corriente	19202900	46.0753	0.783266	10.9917	K	R	G	Y	W	A	T	Y	G	K	G	T	K	A	G	Y	S	K	Y	T	T	Y	R	G	W	G	G	G	K	R	Y	Y	A	R	C	M	R	T	C	R	A	C	G	T	R
Corriente	19202901	41.1378	0.864246	11.7851	T	G	G	Y	W	A	Y	Y	G	K	G	Y	K	R	S	T	S	K	T	T	Y	Y	A	R	A	G	G	G	T	G	T	Y	A	A	M	C	A	T	C	R	A	C	G	Y	G
Corriente	19202902	52.4114	0.786464	15.7273	T	A	T	T	T	R	Y	C	R	K	G	C	T	R	S	C	C	K	Y	T	T	Y	G	G	T	G	R	G	K	G	Y	Y	A	R	C	C	G	W	Y	G	G	Y	T	C	A
Corriente	19202903	42.7075	0.852936	13.7851	K	A	T	C	W	R	T	C	A	T	R	T	K	G	S	Y	G	T	T	K	Y	Y	G	R	W	R	R	R	K	R	C	Y	A	R	C	M	R	T	Y	R	G	Y	K	C	R
Gelbvieh	19929826	50.7896	0.841794	14.8678	K	R	K	Y	W	A	Y	Y	R	G	R	Y	K	R	S	Y	C	G	Y	K	C	Y	R	R	W	R	G	R	G	A	C	Y	G	A	M	M	R	A	Y	R	A	T	K	C	A
Gelbvieh	19989876	42.5038	0.917816	15.4545	G	R	K	C	W	R	Y	Y	R	K	R	Y	T	G	S	T	S	K	Y	G	C	Y	R	R	W	R	G	R	T	G	C	Y	R	R	M	M	R	W	C	R	G	Y	K	C	G
Gelbvieh	19999863	78.0968	0.917501	25.1901	K	A	G	Y	W	A	C	Y	G	K	R	C	K	A	S	T	S	K	Y	K	T	C	R	A	A	R	G	R	K	R	C	C	R	G	M	M	G	W	T	G	G	C	G	C	G
Gelbvieh	19999864	41.239	0.837872	12.5372	K	G	G	Y	A	R	C	T	G	G	R	Y	T	R	G	Y	G	T	T	T	T	C	R	R	W	A	G	R	G	R	Y	Y	A	A	C	C	G	A	Y	R	G	T	K	T	G
Gelbvieh	19999865	50.6873	0.902696	13.6777	G	A	G	C	A	R	C	Y	G	G	A	Y	K	G	S	C	C	T	Y	K	C	Y	R	R	A	R	R	R	K	R	C	Y	G	A	M	M	R	W	Y	R	G	Y	T	Y	G
Gelbvieh	19999866	41.5185	0.876672	9.89256	T	A	G	Y	A	A	T	Y	G	K	G	C	T	G	G	Y	G	K	Y	K	T	C	A	R	A	R	R	R	G	A	Y	T	R	G	M	A	R	T	C	A	A	Y	K	C	A
Hereford	19969811	47.5026	0.883725	12.3058	G	A	G	T	A	A	T	C	R	K	G	T	T	R	S	T	C	K	Y	G	T	Y	A	R	W	R	G	G	G	R	Y	T	R	A	M	M	G	A	T	A	A	Y	K	Y	R
Hereford	19969812	58.1572	0.872141	21.3884	T	G	G	T	W	R	T	C	R	K	G	Y	T	R	S	Y	C	K	Y	G	Y	T	G	A	W	R	G	R	T	R	C	T	G	G	M	C	A	W	T	R	R	T	K	T	R
Hereford	19989837	58.0914	0.76883	17.2149	G	R	G	T	A	A	T	C	R	T	G	T	G	G	S	T	C	T	C	K	C	Y	G	R	A	R	A	G	T	R	C	T	R	A	M	C	G	W	Y	A	G	Y	G	T	R
Hereford	19999828	41.2054	0.863406	11.7355	G	R	G	Y	T	A	T	C	R	T	G	Y	K	G	C	Y	G	T	Y	K	C	T	R	R	T	A	R	G	T	G	C	Y	A	A	A	C	G	A	T	A	R	C	G	Y	A
Hereford	19999829	43.9694	0.889373	14.2645	G	A	G	Y	W	A	T	C	G	T	G	T	K	R	C	T	C	T	Y	G	Y	T	R	R	A	R	A	G	K	R	C	C	G	A	M	M	R	A	T	A	G	Y	G	T	R
Hereford	20049808	41.3033	0.891906	12.9008	T	G	K	T	T	G	T	C	G	T	G	T	T	R	G	Y	S	T	T	K	C	T	A	R	A	A	R	G	T	R	C	C	R	R	M	C	G	W	Y	A	A	Y	G	T	G
Limousin	19989863	43.3627	0.872766	14.2645	K	R	K	Y	W	R	C	C	G	T	R	Y	T	R	S	Y	G	K	Y	G	C	T	R	G	A	A	G	R	K	A	Y	Y	R	R	C	M	R	T	Y	R	G	T	K	Y	R
Limousin	19999833	48.1875	0.834001	14.314	K	G	K	C	T	A	Y	C	G	K	A	C	G	G	C	Y	S	K	C	T	Y	C	R	A	A	R	A	R	K	A	C	C	G	R	A	M	G	T	Y	R	R	Y	G	Y	A
Limousin	19999834	43.1931	0.900743	13.6281	G	R	G	Y	A	G	T	C	R	G	R	C	G	G	S	T	S	G	Y	K	Y	C	A	R	T	A	R	A	T	A	Y	Y	R	R	M	M	R	W	C	A	R	T	T	T	A
Limousin	19999835	46.8066	0.786488	12.7603	K	R	K	T	T	G	Y	Y	G	K	R	C	G	G	G	T	G	G	T	T	Y	C	G	R	T	A	A	R	G	A	C	Y	R	R	M	C	G	W	Y	G	R	Y	T	Y	R
Limousin	19999837	45.6744	0.895921	9.44628	K	G	K	Y	W	G	C	C	R	K	R	C	K	R	S	Y	S	K	C	K	Y	Y	R	R	W	G	R	R	T	A	Y	C	A	R	M	M	R	A	C	R	R	T	G	C	R
Limousin	19999838	42.4092	0.850391	11.2562	K	R	T	Y	W	R	T	Y	R	K	R	C	K	G	G	T	S	K	Y	T	Y	Y	R	G	W	R	R	A	T	A	Y	T	R	R	A	M	R	W	C	R	A	T	K	T	A
Longhorn	19999870	42.818	0.86621	11.7769	T	A	G	Y	W	R	Y	C	G	K	A	C	T	G	S	T	G	G	Y	K	T	Y	R	R	A	R	R	A	G	G	T	T	R	A	A	C	G	T	Y	R	G	C	G	C	G
Longhorn	19999871	41.3681	0.860555	13.1736	T	A	K	Y	W	A	C	T	G	K	G	C	T	R	G	C	C	G	T	G	T	T	R	G	W	G	G	R	G	R	C	T	R	A	M	C	G	W	T	R	R	Y	G	Y	R
Longhorn	19999872	40.6239	0.890444	11.686	T	A	K	C	W	A	C	Y	A	G	R	C	T	R	S	Y	S	G	Y	T	Y	Y	G	G	W	G	G	R	G	R	Y	Y	R	A	M	C	R	W	T	G	G	Y	T	C	G
Longhorn	19999873	41.4268	0.859907	12.2314	G	A	K	C	W	A	T	Y	R	K	R	C	T	G	G	Y	S	K	T	T	C	T	G	G	W	G	G	R	K	G	Y	Y	R	R	M	M	R	W	Y	G	G	Y	T	T	G
Maine-Anjou	19999900	41.8017	0.852072	9.69421	K	R	K	Y	W	G	T	C	R	K	R	Y	K	R	G	Y	S	T	T	K	T	C	R	R	A	A	A	A	G	A	Y	T	G	G	M	C	R	A	Y	G	A	T	T	Y	G
Maine-Anjou	19999901	45.579	0.861018	13.4298	T	G	G	T	T	A	Y	C	G	G	G	T	K	A	G	T	S	T	T	G	T	Y	R	R	W	R	G	G	T	A	C	C	R	G	C	M	R	W	Y	R	A	T	T	C	A
Maine-Anjou	19999902	40.3455	0.885044	12.0165	K	G	K	Y	T	G	Y	Y	G	K	G	Y	K	A	G	Y	G	T	T	T	T	C	A	R	A	G	A	G	G	R	Y	C	G	G	C	A	A	A	T	R	A	Y	T	Y	G
Maine-Anjou	19999903	40.6806	0.856434	12.595	K	G	K	C	W	R	Y	Y	G	K	G	T	K	A	G	C	S	T	Y	K	Y	Y	A	A	W	R	R	A	K	A	C	Y	R	R	M	C	R	W	C	A	A	Y	T	T	A
Maine-Anjou	19999904	42.4123	0.884514	13.3719	G	G	K	Y	T	G	Y	T	G	T	G	Y	G	R	G	T	S	K	Y	K	T	C	R	R	W	R	A	G	K	A	C	C	A	A	C	C	R	A	Y	R	A	C	T	Y	R
Red Angus	19979802	40.2744	0.91712	16.2479	T	R	K	C	W	G	C	Y	G	K	R	Y	K	A	S	Y	S	T	C	K	C	Y	G	G	T	G	R	R	T	A	Y	Y	R	A	M	M	A	T	C	R	A	T	T	Y	R
Red Angus	19999855	41.5118	0.889126	12.7769	K	R	T	C	A	G	C	C	R	K	R	C	G	A	S	T	G	K	Y	G	C	Y	A	G	A	R	A	R	G	R	T	Y	R	A	M	A	R	T	T	A	A	Y	T	T	A
Red Angus	19999856	41.9177	0.852732	13.5372	T	R	K	Y	A	R	C	T	A	K	A	T	T	R	S	T	S	T	C	K	C	T	R	A	W	G	A	R	K	A	Y	Y	G	A	A	M	R	W	Y	A	R	T	G	Y	R
Red Angus	19999857	61.1834	0.820473	18.2645	K	R	G	Y	A	G	C	T	R	G	A	C	K	A	S	Y	S	K	Y	K	C	T	R	R	A	G	R	R	K	A	Y	Y	R	A	C	M	R	T	C	A	G	Y	K	T	A
Red Angus	19999859	40.4726	0.908695	11.9421	T	G	K	C	A	A	C	Y	R	G	G	Y	G	A	G	Y	S	T	Y	K	C	T	G	A	A	R	G	G	G	R	T	Y	A	A	M	C	A	W	T	R	A	Y	K	Y	A
Red Angus	19999860	40.9126	0.872439	10.7934	T	G	T	Y	A	G	C	Y	A	K	A	C	G	A	S	Y	C	K	Y	G	C	T	R	R	T	R	A	R	K	R	T	Y	R	A	M	M	A	T	C	A	A	C	G	T	A
Salers	19999874	41.787	0.899909	12.2314	K	A	G	Y	W	R	T	Y	G	K	A	C	G	R	G	Y	S	K	Y	K	C	Y	A	R	A	R	R	R	K	A	Y	Y	R	A	A	C	R	W	Y	A	R	T	G	C	G
Salers	19999875	41.718	0.856185	11.6777	K	R	K	Y	W	R	T	T	R	K	A	T	K	G	C	Y	G	K	T	G	Y	Y	R	R	W	R	R	G	G	R	Y	T	R	A	A	C	G	W	Y	A	G	Y	G	C	R
Salers	19999876	41.8394	0.903647	13.1488	K	A	G	C	W	R	Y	Y	R	K	R	C	G	G	G	C	G	G	C	K	Y	C	A	R	T	R	A	R	K	A	Y	Y	R	A	M	M	R	W	Y	R	R	Y	G	Y	R
Salers	19999880	49.617	0.908991	15.5041	G	A	T	Y	T	A	C	T	G	K	R	T	G	G	C	Y	G	G	T	K	Y	Y	A	A	A	A	R	R	K	A	C	C	R	R	A	C	G	T	C	A	A	Y	G	C	A
Salers	19999882	43.1083	0.874669	13.4711	K	A	G	Y	T	A	T	T	G	K	A	C	G	G	S	C	G	G	C	G	C	Y	A	R	W	G	G	G	K	R	C	T	R	A	A	M	R	T	T	G	R	Y	G	C	R
Santa Gertrudis	19999905	82.4586	0.93018	26.4298	K	A	T	Y	T	G	Y	Y	G	G	R	T	K	R	S	C	G	T	Y	G	Y	C	R	A	A	R	G	A	G	A	C	Y	G	R	M	A	G	W	Y	R	G	T	T	Y	G
Santa Gertrudis	19999906	42.6908	0.868957	12.9669	K	A	T	Y	A	G	T	C	R	G	R	Y	G	A	S	C	S	T	T	T	T	C	G	R	A	R	G	R	T	A	Y	T	R	R	M	A	R	W	C	G	G	Y	K	T	R
Santa Gertrudis	19999907	43.7038	0.849104	12.7521	G	A	T	Y	W	A	Y	T	A	K	A	Y	G	R	S	C	C	K	T	T	T	C	G	G	A	G	G	A	G	R	T	C	G	A	M	M	G	T	T	A	R	C	K	Y	R
Santa Gertrudis	19999908	44.6725	0.823924	13.4463	G	A	K	Y	W	R	C	C	A	G	R	Y	G	A	C	T	S	K	Y	T	T	C	R	G	T	R	R	R	K	R	C	C	G	G	M	M	A	W	Y	G	G	Y	K	Y	G
Shorthorn	19999891	42.1983	0.882225	12.7686	G	G	K	T	W	G	C	T	A	T	G	C	G	R	C	Y	G	T	Y	T	T	C	A	A	A	R	A	R	T	R	Y	Y	R	R	C	C	R	W	Y	R	A	T	K	Y	A
Shorthorn	19999892	40.9822	0.880602	11.4628	G	G	K	T	A	G	Y	C	G	G	R	Y	G	A	G	T	C	T	C	T	T	T	A	G	T	G	R	A	K	A	C	T	R	R	C	A	R	T	C	A	A	T	K	C	A
Shorthorn	19999893	40.9045	0.839004	11.6116	G	G	G	T	W	R	Y	T	R	T	A	Y	G	A	C	Y	G	T	C	T	T	C	A	R	A	A	R	A	K	A	T	T	A	R	A	M	R	A	C	A	R	Y	T	Y	R
Shorthorn	19999894	41.1999	0.859841	12.4793	T	R	K	Y	W	A	C	T	R	T	G	Y	K	A	S	T	G	T	Y	T	Y	Y	R	A	W	R	R	A	T	R	C	T	R	R	M	M	R	T	T	G	R	Y	T	Y	R
Shorthorn	19999895	45.2496	0.868393	13.5372	K	G	K	T	W	G	C	Y	A	G	G	T	K	R	S	C	S	K	Y	K	Y	C	A	A	A	A	A	G	T	A	C	T	R	R	C	M	A	W	C	R	R	T	T	C	R
Simmental	19929810	66.3651	0.748525	16.4132	G	R	T	T	A	A	T	T	R	K	A	T	K	R	S	C	G	K	C	K	Y	C	G	A	T	R	G	G	K	R	T	C	R	A	M	M	G	T	C	G	A	Y	G	C	G
Simmental	19999842	48.0894	0.825656	14.7686	K	G	K	Y	W	R	T	T	G	K	G	Y	T	R	G	C	G	T	Y	K	Y	Y	R	R	W	R	G	G	K	A	Y	Y	R	R	M	C	A	T	Y	A	R	T	K	C	R
Simmental	19999843	51.1475	0.790675	14.7603	T	A	K	T	A	R	C	T	R	K	A	Y	G	G	S	C	G	T	C	K	Y	Y	R	A	W	G	G	G	G	R	C	C	R	A	A	C	R	A	Y	R	A	C	G	T	G
Simmental	19999846	54.291	0.903802	16.6033	K	A	G	C	A	R	Y	T	A	K	G	C	G	G	C	T	S	G	Y	K	Y	C	G	A	T	A	R	G	G	R	Y	Y	G	R	M	C	R	A	T	R	R	Y	G	C	G
Simmental	19999847	49.4694	0.864824	12.9504	K	R	K	C	W	A	Y	T	G	T	A	C	T	G	G	C	G	K	Y	T	C	C	R	R	A	G	G	G	G	R	T	T	G	A	M	C	R	A	Y	A	R	Y	K	C	A
Simmental	19999848	40.2164	0.880187	11.3554	K	A	K	Y	W	R	Y	T	G	K	A	Y	T	G	S	C	G	T	C	G	Y	C	G	A	W	R	G	R	K	A	Y	T	R	A	M	M	G	A	T	R	A	T	K	Y	R
Tarentaise	19293032	40.8555	0.864565	12.1818	T	R	K	C	W	A	T	Y	G	T	G	C	K	R	G	T	G	T	Y	K	T	C	R	R	A	A	R	R	K	R	C	C	R	A	M	C	A	A	C	R	A	Y	G	C	G
Tarentaise	19293033	47.7464	0.786792	13.719	G	R	G	C	A	A	Y	Y	R	G	G	Y	K	G	G	T	S	K	Y	K	Y	Y	R	R	A	A	G	R	G	R	Y	C	G	A	A	C	G	A	Y	A	G	Y	G	Y	G
Tarentaise	19293034	48.1376	0.849573	15.4959	K	G	T	Y	T	A	Y	T	G	G	R	C	K	A	S	Y	S	K	C	K	T	C	R	R	W	A	R	G	K	G	C	Y	G	A	M	M	G	W	Y	A	A	Y	G	Y	R
Tarentaise	19293035	43.8296	0.816514	11.4711	K	G	G	C	W	A	Y	Y	R	K	R	C	K	R	C	C	G	T	C	G	Y	Y	R	G	A	R	G	G	G	R	T	T	A	G	A	M	G	W	C	A	A	C	G	C	R
Total		4632.6	na	1380.97
Average		48.2562	0.863671	14.3851
				A1	T	A	G	C	A	A	T	C	G	G	A	C	T	A	G	T	G	T	T	G	T	C	A	G	A	G	G	G	G	A	C	C	G	A	C	C	G	T	C	A	A	C	G	C	G
				A2	G	G	T	T	T	G	C	T	A	T	G	T	G	G	C	C	C	G	C	T	C	T	G	A	T	A	A	A	T	G	T	T	A	G	A	A	A	A	T	G	G	T	T	T	A
				Het	K	R	K	Y	W	R	Y	Y	R	K	R	Y	K	R	S	Y	S	K	Y	K	Y	Y	R	R	W	R	R	R	K	R	Y	Y	R	R	M	M	R	W	Y	R	R	Y	K	Y	R
				A1,A1 ct	25	37	31	31	32	35	32	30	38	28	30	35	31	31	37	42	33	41	29	29	37	37	27	27	32	31	32	37	34	37	39	31	28	46	23	31	30	34	29	39	35	29	38	37	30
				A2,A2 ct	25	24	21	19	18	29	30	30	16	16	28	20	27	29	17	19	22	16	20	26	27	20	27	20	23	21	24	14	23	12	17	24	18	13	21	24	18	20	23	15	33	24	32	26	23
				A1,A2 ct	46	35	44	46	46	32	34	36	42	52	38	41	38	36	42	35	41	39	47	41	32	39	42	49	41	44	40	45	39	47	40	41	50	37	52	41	48	42	44	42	28	43	26	33	43
				sum	96	96	96	96	96	96	96	96	96	96	96	96	96	96	96	96	96	96	96	96	96	96	96	96	96	96	96	96	96	96	96	96	96	96	96	96	96	96	96	96	96	96	96	96	96
				A1 freq	0.5	0.567708	0.552083	0.5625	0.572917	0.53125	0.510417	0.5	0.614583	0.5625	0.510417	0.578125	0.520833	0.510417	0.604167	0.619792	0.557292	0.630208	0.546875	0.515625	0.552083	0.588542	0.5	0.536458	0.546875	0.552083	0.541667	0.619792	0.557292	0.630208	0.614583	0.536458	0.552083	0.671875	0.510417	0.536458	0.5625	0.572917	0.53125	0.625	0.510417	0.526042	0.53125	0.557292	0.536458
				A2 freq	0.5	0.432292	0.447917	0.4375	0.427083	0.46875	0.489583	0.5	0.385417	0.4375	0.489583	0.421875	0.479167	0.489583	0.395833	0.380208	0.442708	0.369792	0.453125	0.484375	0.447917	0.411458	0.5	0.463542	0.453125	0.447917	0.458333	0.380208	0.442708	0.369792	0.385417	0.463542	0.447917	0.328125	0.489583	0.463542	0.4375	0.427083	0.46875	0.375	0.489583	0.473958	0.46875	0.442708	0.463542
aRead depth averaged over all 121 parentage SNP sites
bHomozygous genotypes are listed as a single letter corresponding to the nucleotide at those sites, whereas, IUB ambiguity codes denote heterozygous genotypes those sites: Y = C/ T; R = A/G; M = A/C; K = G/T; W = A/T; S = C/G.
[truncated: 76 more columns]
