# Supplementary material for: Using diverse U.S. beef cattle genomes to identify missense mutations in EPAS1, a gene associated with pulmonary hypertension
Source: F1000Res. 2016 Oct 5;5:2003. Originally published 2016 Aug 16. [Version 2] doi: 10.12688/f1000research.9254.2 (PMC5040160; doi:10.12688/f1000research.9254.2)
Supplement: Supplementary file 2 [file f1000research-5-10467-s0002.tgz]

Archive with 1 entries (1 files):
- dd247311-3b7f-4035-a331-9d626fac740d.xlsx
