# Supplementary material for: Using diverse U.S. beef cattle genomes to identify missense mutations in EPAS1, a gene associated with pulmonary hypertension
Source: F1000Res. 2016 Oct 5;5:2003. Originally published 2016 Aug 16. [Version 2] doi: 10.12688/f1000research.9254.2 (PMC5040160; doi:10.12688/f1000research.9254.2)
Supplement: Supplementary file 2 [file f1000research-5-10467-s0002.tgz › dd247311-3b7f-4035-a331-9d626fac740d.xlsx]

## Sheet: MBCDPv2.9Public
	Table S3. Source information for individuals from Bovinae species mapped to the cattle UMD3.1 reference assembly
	Common name	Species	Genome coverage (fold)a	Sequence collected (GB)b	Type/breed	Sex	Tissue source or location	Data source	Source no.	USMAC Animal no.
	Yak	Bos grunniens	20	61.7	Domestic	Female	North Americac	USMARC	Queen Allante	201027018
	Yak	Bos grunniens	60	-d	Domestic	Female	Chinae	GenBank	-	-
	Gaur	Bos gaurus	10	40.3	Wild	Female	Henry Doorly Zoof	USMARC	5443	199911001
	Gaur	Bos gaurus	10	41.1	Wild	Female	Henry Doorly Zoof	USMARC	5681	199911002
	Banteng	Bos javanicus	14	58.3	Wild	Male	San Diego Zoog	USMARC	KB3281	200710001
	Banteng	Bos javanicus	14	58.4	Wild	Female	San Diego Zoog	USMARC	OR206	200710002
	Plains bison	Bison bison	12	50	Wild	Male	Nebraskah	USMARC	130	199912001
	Water buffalo	Bubalis bubalus	20	-	Domestic/Murrah	Female	Italyi	GenBank	-	-
	aThe estimated read coverage if reads were mapped to a reference genome of the same species (based on results from cattle). This is the coverage expected when reads are mapped to UMD3.1 in a highly-conserved genome region.
	bTotal gigabases of genomic sequence with a quality score greater than or equal to 20. Tru-Seq paired-end libraries were sequenced with NextSeq500 high-output kits (300 cycles, Illumina Inc. San Diego CA).
	cYak hide sample founding female Queen Allante D171 was provided by the International Yak Association to the U.S. Meat Animal Research Center (USMARC) after she died of natural causes.
	dNot available or not applicable.
	eThe Huangyuan County of Qinghai Province, NCBI BioProject accession PRJNA221623 (Qiu Q, et al. 2012, The yak genome and adaptation to life at high altitude. Nat Genet 44: 946-949).
	fGaur white blood cell samples were collected in collaboration with Omaha's Henry Doorly Zoo and Drs. D. Armstrong and E. Louis and provided to USMARC.
	gBanteng DNA samples were provided by the San Diego Zoo's Beckman Center for Conservation Research to USMARC.
	hBison liver sample obtained from a private abattoir by USMARC during processing with a USDA inspector present.
	iWater buffalo genome NCBI BioProject accession PRJNA207334.
	Mention of trade names or commercial products in this public information release is solely for the purpose of providing specific information and does not imply recommendation or endorsement by the USDA.
