# Supplementary material for: Using diverse U.S. beef cattle genomes to identify missense mutations in EPAS1, a gene associated with pulmonary hypertension
Source: F1000Res. 2016 Oct 5;5:2003. Originally published 2016 Aug 16. [Version 2] doi: 10.12688/f1000research.9254.2 (PMC5040160; doi:10.12688/f1000research.9254.2)
Supplement: Supplementary file 3 [file f1000research-5-10467-s0003.tgz › c654f2db-cae8-4376-8047-9b9f62d2d130.xlsx]

## Sheet: USDA Bovine EPAS1 -design
Table S4. MALDI-TOF MS assay design for six EPAS1 missense SNPs
			Oligonucleotides for PCR amplification					Oligonucleotide for extention				Major allele						Minor allele
Codon variant	Exon	UMD3.1 coordinates	First	Second	Amplicon length	Tm (oC)		Sequence	Mass (Da)	Strand orientation		Extended sequence	Extended mass (Da)	SNP allele	Codon	Amino acid		Extended sequence	Extended mass (Da)	SNP Allele	Codon	Amino acid
E270Q	7	chr11:28650973	ACGTTGGATGAGAATCACAGAACTGGTTGG	ACGTTGGATGAGTCCAGTGCATGGTAGAAC	99	50.9		TGGTTGGTTACCACCCT	5152.4	Sense		TGGTTGGTTACCACCCTG	5439.6	G	GAA	E		TGGTTGGTTACCACCCTC	5399.5	C	CAA	Q
P362L	9	chr11:28659040	ACGTTGGATGTGGTGTTCTCCATGGATCAG	ACGTTGGATGGCCACTGTTATCAAAGATGC	100	45.9		GGATCAGACAGAGTCAC	5228.4	Sense		GGATCAGACAGAGTCACC	5475.6	C	CCG	P		GGATCAGACAGAGTCACT	5555.5	T	CTG	L
A606T	12	chr11:28662654	ACGTTGGATGTGGAAAGCAAGAAGACGGAG	ACGTTGGATGTGTAGGTCTGACCACAGCAC	122	59.3		GCAGCGGCGTGTGTCCTTC	5811.8	Sense		GCAGCGGCGTGTGTCCTTCG	6099	G	GCC	A		GCAGCGGCGTGTGTCCTTCA	6083	A	ACC	T
G610S	12	chr11:28662666	ACGTTGGATGTGTAGGTCTGACCACAGCAC	ACGTTGGATGTGGAAAGCAAGAAGACGGAG	122	51.3		ACACCCTGCTCCCAC	4417.9	Antisense		ACACCCTGCTCCCACC	4665.1	G	GGT	G		ACACCCTGCTCCCACT	4745	A	AGT	S
A671G	12	chr11:28662850	ACGTTGGATGTGACCTCTTCTTGAGCATGG	ACGTTGGATGGAAGTGGCCTGGTGAAGAC	120	49.5		GCGAGATGGGGTGTG	4729.1	Antisense		GCGAGATGGGGTGTGC	4976.3	G	GCC	A		GCGAGATGGGGTGTGG	5016.3	C	GGC	G
L701F	13	chr11:28663897	ACGTTGGATGAGGGTCCAGACGTGATGAG	ACGTTGGATGATGTCTTGGAAGGCTTGCTC	117	47.6		CCAGCCATGATTGCC	4512.9	Sense		CCAGCCATGATTGCCC	4760.1	C	CTC	L		CCAGCCATGATTGCCT	4840	T	TTC	F
