# Supplementary material for: Using diverse U.S. beef cattle genomes to identify missense mutations in EPAS1, a gene associated with pulmonary hypertension
Source: F1000Res. 2016 Oct 5;5:2003. Originally published 2016 Aug 16. [Version 2] doi: 10.12688/f1000research.9254.2 (PMC5040160; doi:10.12688/f1000research.9254.2)
Supplement: Supplementary file 4 [file f1000research-5-10467-s0006.tgz › 23cd1d30-a6c6-4af4-b3a3-07edaffa217a.xlsx]

## Sheet: TableS2
Updated 9-26-2016 MPH
Table S5. HIF2A protein variant diplotypes in 1168 animals from 46 breeds of U.S. cattle and 96 sires in MBCDPv2.9
					E270Q			P362L			A606T			G610S			A671G			L701F
Breed	Panel	Animal	HIF2A diplotype	Concatenated amino acid diplotype	nt	aa		nt	aa		nt	aa		nt	aa		nt	aa		nt	aa
Angus	MBCDPv29	19879801	1,3	E270 P362 (AT)606 (GS)610 A671 L701	Ga	E270		C	P362		R	(AT)606		R	(GS)610		C	A671		C	L701
Angus	MBCDPv29	19939802	1,1	E270 P362 A606 G610 A671 L701	G	E270		C	P362		G	A606		G	G610		C	A671		C	L701
Angus	MBCDPv29	19999821	1,1	E270 P362 A606 G610 A671 L701	G	E270		C	P362		G	A606		G	G610		C	A671		C	L701
Angus	MBCDPv29	19999822	1,1	E270 P362 A606 G610 A671 L701	G	E270		C	P362		G	A606		G	G610		C	A671		C	L701
Angus	MBCDPv29	19999823	1,3	E270 P362 (AT)606 (GS)610 A671 L701	G	E270		C	P362		R	(AT)606		R	(GS)610		C	A671		C	L701
Angus	MBCDPv29	19999825	1,3	E270 P362 (AT)606 (GS)610 A671 L701	G	E270		C	P362		R	(AT)606		R	(GS)610		C	A671		C	L701
Angus	46 breed	19241038	1,1	E270 P362 A606 G610 A671 L701	G	E270		C	P362		G	A606		G	G610		C	A671		C	L701
Angus	46 breed	19294398	1,1	E270 P362 A606 G610 A671 L701	G	E270		C	P362		G	A606		G	G610		C	A671		C	L701
Angus	46 breed	19294399	1,1	E270 P362 A606 G610 A671 L701	G	E270		C	P362		G	A606		G	G610		C	A671		C	L701
Angus	46 breed	19294400	1,1	E270 P362 A606 G610 A671 L701	G	E270		C	P362		G	A606		G	G610		C	A671		C	L701
Angus	46 breed	19294401	1,3	E270 P362 (AT)606 (GS)610 A671 L701	G	E270		C	P362		R	(AT)606		R	(GS)610		C	A671		C	L701
Angus	46 breed	19294402	1,3	E270 P362 (AT)606 (GS)610 A671 L701	G	E270		C	P362		R	(AT)606		R	(GS)610		C	A671		C	L701
Angus	46 breed	19294403	1,3	E270 P362 (AT)606 (GS)610 A671 L701	G	E270		C	P362		R	(AT)606		R	(GS)610		C	A671		C	L701
Angus	46 breed	19294404	1,1	E270 P362 A606 G610 A671 L701	G	E270		C	P362		G	A606		G	G610		C	A671		C	L701
Angus	46 breed	19294405	1,1	E270 P362 A606 G610 A671 L701	G	E270		C	P362		G	A606		G	G610		C	A671		C	L701
Angus	46 breed	19294406	1,1	E270 P362 A606 G610 A671 L701	G	E270		C	P362		G	A606		G	G610		C	A671		C	L701
Angus	46 breed	19294407	1,3	E270 P362 (AT)606 (GS)610 A671 L701	G	E270		C	P362		R	(AT)606		R	(GS)610		C	A671		C	L701
Angus	46 breed	19294408	1,3	E270 P362 (AT)606 (GS)610 A671 L701	G	E270		C	P362		R	(AT)606		R	(GS)610		C	A671		C	L701
Angus	46 breed	19294409	1,3	E270 P362 (AT)606 (GS)610 A671 L701	G	E270		C	P362		R	(AT)606		R	(GS)610		C	A671		C	L701
Angus	46 breed	19294410	1,1	E270 P362 A606 G610 A671 L701	G	E270		C	P362		G	A606		G	G610		C	A671		C	L701
Angus	46 breed	19294411	1,1	E270 P362 A606 G610 A671 L701	G	E270		C	P362		G	A606		G	G610		C	A671		C	L701
Angus	46 breed	19294412	1,3	E270 P362 (AT)606 (GS)610 A671 L701	G	E270		C	P362		R	(AT)606		R	(GS)610		C	A671		C	L701
Angus	46 breed	19294413	1,1	E270 P362 A606 G610 A671 L701	G	E270		C	P362		G	A606		G	G610		C	A671		C	L701
Angus	46 breed	19294414	1,3	E270 P362 (AT)606 (GS)610 A671 L701	G	E270		C	P362		R	(AT)606		R	(GS)610		C	A671		C	L701
Angus	46 breed	19294415	1,6	E270 P362 A606 G610 (AG)671 L701	G	E270		C	P362		G	A606		G	G610		S	(AG)671		C	L701
Angus	46 breed	19294416	nda	O O O O O O	Ob	O		O	O		O	O		O	O		O	O		O	O
Angus	46 breed	19294417	1,1	E270 P362 A606 G610 A671 L701	G	E270		C	P362		G	A606		G	G610		C	A671		C	L701
Angus	46 breed	19294418	3,3	E270 P362 T606 S610 A671 L701	G	E270		C	P362		A	T606		A	S610		C	A671		C	L701
Angus	46 breed	19294419	1,1	E270 P362 A606 G610 A671 L701	G	E270		C	P362		G	A606		G	G610		C	A671		C	L701
Angus	46 breed	19294420	1,1	E270 P362 A606 G610 A671 L701	G	E270		C	P362		G	A606		G	G610		C	A671		C	L701
Ankole-Watusi	46 breed	19360202	1,1	E270 P362 A606 G610 A671 L701	G	E270		C	P362		G	A606		G	G610		C	A671		C	L701
Ankole-Watusi	46 breed	19360205	1,1	E270 P362 A606 G610 A671 L701	G	E270		C	P362		G	A606		G	G610		C	A671		C	L701
Ankole-Watusi	46 breed	19360214	1,4	E270 (PL)362 A606 G610 A671 L701	G	E270		Y	(PL)362		G	A606		G	G610		C	A671		C	L701
Ankole-Watusi	46 breed	19360220	1,1	E270 P362 A606 G610 A671 L701	G	E270		C	P362		G	A606		G	G610		C	A671		C	L701
Ankole-Watusi	46 breed	19360223	1,1	E270 P362 A606 G610 A671 L701	G	E270		C	P362		G	A606		G	G610		C	A671		C	L701
Ankole-Watusi	46 breed	19360226	1,1	E270 P362 A606 G610 A671 L701	G	E270		C	P362		G	A606		G	G610		C	A671		C	L701
Ankole-Watusi	46 breed	19360229	1,1	E270 P362 A606 G610 A671 L701	G	E270		C	P362		G	A606		G	G610		C	A671		C	L701
Ankole-Watusi	46 breed	19360235	1,1	E270 P362 A606 G610 A671 L701	G	E270		C	P362		G	A606		G	G610		C	A671		C	L701
Ankole-Watusi	46 breed	19360238	1,1	E270 P362 A606 G610 A671 L701	G	E270		C	P362		G	A606		G	G610		C	A671		C	L701
Ankole-Watusi	46 breed	19360241	1,1	E270 P362 A606 G610 A671 L701	G	E270		C	P362		G	A606		G	G610		C	A671		C	L701
Ankole-Watusi	46 breed	19360242	1,1	E270 P362 A606 G610 A671 L701	G	E270		C	P362		G	A606		G	G610		C	A671		C	L701
Ankole-Watusi	46 breed	19360251	1,1	E270 P362 A606 G610 A671 L701	G	E270		C	P362		G	A606		G	G610		C	A671		C	L701
Ankole-Watusi	46 breed	19360255	1,1	E270 P362 A606 G610 A671 L701	G	E270		C	P362		G	A606		G	G610		C	A671		C	L701
Ankole-Watusi	46 breed	19360257	1,1	E270 P362 A606 G610 A671 L701	G	E270		C	P362		G	A606		G	G610		C	A671		C	L701
Ankole-Watusi	46 breed	19360258	1,1	E270 P362 A606 G610 A671 L701	G	E270		C	P362		G	A606		G	G610		C	A671		C	L701
Ankole-Watusi	46 breed	19360259	1,1	E270 P362 A606 G610 A671 L701	G	E270		C	P362		G	A606		G	G610		C	A671		C	L701
Ankole-Watusi	46 breed	19360262	1,1	E270 P362 A606 G610 A671 L701	G	E270		C	P362		G	A606		G	G610		C	A671		C	L701
Ankole-Watusi	46 breed	19360263	1,4	E270 (PL)362 A606 G610 A671 L701	G	E270		Y	(PL)362		G	A606		G	G610		C	A671		C	L701
Ankole-Watusi	46 breed	19360266	1,1	E270 P362 A606 G610 A671 L701	G	E270		C	P362		G	A606		G	G610		C	A671		C	L701
Ankole-Watusi	46 breed	19360267	1,1	E270 P362 A606 G610 A671 L701	G	E270		C	P362		G	A606		G	G610		C	A671		C	L701
Ankole-Watusi	46 breed	19360270	1,4	E270 (PL)362 A606 G610 A671 L701	G	E270		Y	(PL)362		G	A606		G	G610		C	A671		C	L701
Ankole-Watusi	46 breed	19360271	1,1	E270 P362 A606 G610 A671 L701	G	E270		C	P362		G	A606		G	G610		C	A671		C	L701
Ankole-Watusi	46 breed	19360277	1,1	E270 P362 A606 G610 A671 L701	G	E270		C	P362		G	A606		G	G610		C	A671		C	L701
Ankole-Watusi	46 breed	19360283	1,1	E270 P362 A606 G610 A671 L701	G	E270		C	P362		G	A606		G	G610		C	A671		C	L701
Ayrshire	46 breed	19360802	1,1	E270 P362 A606 G610 A671 L701	G	E270		C	P362		G	A606		G	G610		C	A671		C	L701
Ayrshire	46 breed	19360805	4,6	E270 (PL)362 A606 G610 (AG)671 L701	G	E270		Y	(PL)362		G	A606		G	G610		S	(AG)671		C	L701
Ayrshire	46 breed	19360808	3,4	E270 (PL)362 (AT)606 (GS)610 A671 L701	G	E270		Y	(PL)362		R	(AT)606		R	(GS)610		C	A671		C	L701
Ayrshire	46 breed	19360811	1,4	E270 (PL)362 A606 G610 A671 L701	G	E270		Y	(PL)362		G	A606		G	G610		C	A671		C	L701
Ayrshire	46 breed	19360814	4,6	E270 (PL)362 A606 G610 (AG)671 L701	G	E270		Y	(PL)362		G	A606		G	G610		S	(AG)671		C	L701
Ayrshire	46 breed	19360817	6,6	E270 P362 A606 G610 G671 L701	G	E270		C	P362		G	A606		G	G610		G	G671		C	L701
Ayrshire	46 breed	19360819	4,6	E270 (PL)362 A606 G610 (AG)671 L701	G	E270		Y	(PL)362		G	A606		G	G610		S	(AG)671		C	L701
Ayrshire	46 breed	19360822	4,6	E270 (PL)362 A606 G610 (AG)671 L701	G	E270		Y	(PL)362		G	A606		G	G610		S	(AG)671		C	L701
Ayrshire	46 breed	19360824	1,6	E270 P362 A606 G610 (AG)671 L701	G	E270		C	P362		G	A606		G	G610		S	(AG)671		C	L701
Ayrshire	46 breed	19360827	1,1	E270 P362 A606 G610 A671 L701	G	E270		C	P362		G	A606		G	G610		C	A671		C	L701
Ayrshire	46 breed	19360830	1,6	E270 P362 A606 G610 (AG)671 L701	G	E270		C	P362		G	A606		G	G610		S	(AG)671		C	L701
Ayrshire	46 breed	19360833	1,1	E270 P362 A606 G610 A671 L701	G	E270		C	P362		G	A606		G	G610		C	A671		C	L701
Ayrshire	46 breed	19360835	3,6	E270 P362 (AT)606 (GS)610 (AG)671 L701	G	E270		C	P362		R	(AT)606		R	(GS)610		S	(AG)671		C	L701
Ayrshire	46 breed	19360838	1,1	E270 P362 A606 G610 A671 L701	G	E270		C	P362		G	A606		G	G610		C	A671		C	L701
Ayrshire	46 breed	19360843	6,6	E270 P362 A606 G610 G671 L701	G	E270		C	P362		G	A606		G	G610		G	G671		C	L701
Ayrshire	46 breed	19360846	4,6	E270 (PL)362 A606 G610 (AG)671 L701	G	E270		Y	(PL)362		G	A606		G	G610		S	(AG)671		C	L701
Ayrshire	46 breed	19360849	3,6	E270 P362 (AT)606 (GS)610 (AG)671 L701	G	E270		C	P362		R	(AT)606		R	(GS)610		S	(AG)671		C	L701
Ayrshire	46 breed	19360851	1,4	E270 (PL)362 A606 G610 A671 L701	G	E270		Y	(PL)362		G	A606		G	G610		C	A671		C	L701
Ayrshire	46 breed	19360853	3,6	E270 P362 (AT)606 (GS)610 (AG)671 L701	G	E270		C	P362		R	(AT)606		R	(GS)610		S	(AG)671		C	L701
Ayrshire	46 breed	19360854	1,6	E270 P362 A606 G610 (AG)671 L701	G	E270		C	P362		G	A606		G	G610		S	(AG)671		C	L701
Ayrshire	46 breed	19360857	1,4	E270 (PL)362 A606 G610 A671 L701	G	E270		Y	(PL)362		G	A606		G	G610		C	A671		C	L701
Ayrshire	46 breed	19360860	3,3	E270 P362 T606 S610 A671 L701	G	E270		C	P362		A	T606		A	S610		C	A671		C	L701
Ayrshire	46 breed	19360863	6,6	E270 P362 A606 G610 G671 L701	G	E270		C	P362		G	A606		G	G610		G	G671		C	L701
Ayrshire	46 breed	19360866	1,6	E270 P362 A606 G610 (AG)671 L701	G	E270		C	P362		G	A606		G	G610		S	(AG)671		C	L701
Beefmaster	MBCDPv29	19999925	1,1	E270 P362 A606 G610 A671 L701	G	E270		C	P362		G	A606		G	G610		C	A671		C	L701
Beefmaster	MBCDPv29	19999926	1,1	E270 P362 A606 G610 A671 L701	G	E270		C	P362		G	A606		G	G610		C	A671		C	L701
Beefmaster	MBCDPv29	19999927	1,1	E270 P362 A606 G610 A671 L701	G	E270		C	P362		G	A606		G	G610		C	A671		C	L701
Beefmaster	MBCDPv29	19999928	1,1	E270 P362 A606 G610 A671 L701	G	E270		C	P362		G	A606		G	G610		C	A671		C	L701
Beefmaster	MBCDPv29	19999929	2,6	(EQ)270 P362 A606 G610 (AG)671 L701	S	(EQ)270		C	P362		G	A606		G	G610		S	(AG)671		C	L701
Beefmaster	46 breed	19202013	1,1	E270 P362 A606 G610 A671 L701	G	E270		C	P362		G	A606		G	G610		C	A671		C	L701
Beefmaster	46 breed	19202020	1,6	E270 P362 A606 G610 (AG)671 L701	G	E270		C	P362		G	A606		G	G610		S	(AG)671		C	L701
Beefmaster	46 breed	19202038	1,1	E270 P362 A606 G610 A671 L701	G	E270		C	P362		G	A606		G	G610		C	A671		C	L701
Beefmaster	46 breed	19202101	1,1	E270 P362 A606 G610 A671 L701	G	E270		C	P362		G	A606		G	G610		C	A671		C	L701
Beefmaster	46 breed	19202168	1,1	E270 P362 A606 G610 A671 L701	G	E270		C	P362		G	A606		G	G610		C	A671		C	L701
Beefmaster	46 breed	19202171	1,1	E270 P362 A606 G610 A671 L701	G	E270		C	P362		G	A606		G	G610		C	A671		C	L701
Beefmaster	46 breed	19202173	1,1	E270 P362 A606 G610 A671 L701	G	E270		C	P362		G	A606		G	G610		C	A671		C	L701
Beefmaster	46 breed	19202174	1,1	E270 P362 A606 G610 A671 L701	G	E270		C	P362		G	A606		G	G610		C	A671		C	L701
Beefmaster	46 breed	19202177	1,1	E270 P362 A606 G610 A671 L701	G	E270		C	P362		G	A606		G	G610		C	A671		C	L701
Beefmaster	46 breed	19202179	1,1	E270 P362 A606 G610 A671 L701	G	E270		C	P362		G	A606		G	G610		C	A671		C	L701
Beefmaster	46 breed	19202181	1,1	E270 P362 A606 G610 A671 L701	G	E270		C	P362		G	A606		G	G610		C	A671		C	L701
Beefmaster	46 breed	19202182	1,1	E270 P362 A606 G610 A671 L701	G	E270		C	P362		G	A606		G	G610		C	A671		C	L701
Beefmaster	46 breed	19202184	1,1	E270 P362 A606 G610 A671 L701	G	E270		C	P362		G	A606		G	G610		C	A671		C	L701
Beefmaster	46 breed	19202185	1,1	E270 P362 A606 G610 A671 L701	G	E270		C	P362		G	A606		G	G610		C	A671		C	L701
Beefmaster	46 breed	19202187	1,1	E270 P362 A606 G610 A671 L701	G	E270		C	P362		G	A606		G	G610		C	A671		C	L701
Beefmaster	46 breed	19202192	1,1	E270 P362 A606 G610 A671 L701	G	E270		C	P362		G	A606		G	G610		C	A671		C	L701
Beefmaster	46 breed	19202194	1,1	E270 P362 A606 G610 A671 L701	G	E270		C	P362		G	A606		G	G610		C	A671		C	L701
Beefmaster	46 breed	19202197	1,1	E270 P362 A606 G610 A671 L701	G	E270		C	P362		G	A606		G	G610		C	A671		C	L701
Beefmaster	46 breed	19202199	1,6	E270 P362 A606 G610 (AG)671 L701	G	E270		C	P362		G	A606		G	G610		S	(AG)671		C	L701
Beefmaster	46 breed	19202201	1,6	E270 P362 A606 G610 (AG)671 L701	G	E270		C	P362		G	A606		G	G610		S	(AG)671		C	L701
Beefmaster	46 breed	19202203	1,1	E270 P362 A606 G610 A671 L701	G	E270		C	P362		G	A606		G	G610		C	A671		C	L701
Beefmaster	46 breed	19202204	1,1	E270 P362 A606 G610 A671 L701	G	E270		C	P362		G	A606		G	G610		C	A671		C	L701
Beefmaster	46 breed	19202206	1,2	(EQ)270 P362 A606 G610 A671 L701	S	(EQ)270		C	P362		G	A606		G	G610		C	A671		C	L701
Beefmaster	46 breed	20009840	1,1	E270 P362 A606 G610 A671 L701	G	E270		C	P362		G	A606		G	G610		C	A671		C	L701
Belgian Blue	46 breed	19360119	1,1	E270 P362 A606 G610 A671 L701	G	E270		C	P362		G	A606		G	G610		C	A671		C	L701
Belgian Blue	46 breed	19360120	1,4	E270 (PL)362 A606 G610 A671 L701	G	E270		Y	(PL)362		G	A606		G	G610		C	A671		C	L701
Belgian Blue	46 breed	19360125	1,1	E270 P362 A606 G610 A671 L701	G	E270		C	P362		G	A606		G	G610		C	A671		C	L701
Belgian Blue	46 breed	19360127	1,1	E270 P362 A606 G610 A671 L701	G	E270		C	P362		G	A606		G	G610		C	A671		C	L701
Belgian Blue	46 breed	19360129	1,1	E270 P362 A606 G610 A671 L701	G	E270		C	P362		G	A606		G	G610		C	A671		C	L701
Belgian Blue	46 breed	19360131	1,5	(EQ)270 (PL)362 A606 G610 A671 L701	S	(EQ)270		Y	(PL)362		G	A606		G	G610		C	A671		C	L701
Belgian Blue	46 breed	19360134	1,2	(EQ)270 P362 A606 G610 A671 L701	S	(EQ)270		C	P362		G	A606		G	G610		C	A671		C	L701
Belgian Blue	46 breed	19360136	1,1	E270 P362 A606 G610 A671 L701	G	E270		C	P362		G	A606		G	G610		C	A671		C	L701
Belgian Blue	46 breed	19360139	2,2	Q270 P362 A606 G610 A671 L701	C	Q270		C	P362		G	A606		G	G610		C	A671		C	L701
Belgian Blue	46 breed	19360142	1,2	(EQ)270 P362 A606 G610 A671 L701	S	(EQ)270		C	P362		G	A606		G	G610		C	A671		C	L701
Belgian Blue	46 breed	19360145	1,2	(EQ)270 P362 A606 G610 A671 L701	S	(EQ)270		C	P362		G	A606		G	G610		C	A671		C	L701
Belgian Blue	46 breed	19360149	1,2	(EQ)270 P362 A606 G610 A671 L701	S	(EQ)270		C	P362		G	A606		G	G610		C	A671		C	L701
Belgian Blue	46 breed	19360151	2,2	Q270 P362 A606 G610 A671 L701	C	Q270		C	P362		G	A606		G	G610		C	A671		C	L701
Belgian Blue	46 breed	19360154	1,4	E270 (PL)362 A606 G610 A671 L701	G	E270		Y	(PL)362		G	A606		G	G610		C	A671		C	L701
Belgian Blue	46 breed	19360155	1,2	(EQ)270 P362 A606 G610 A671 L701	S	(EQ)270		C	P362		G	A606		G	G610		C	A671		C	L701
Belgian Blue	46 breed	19360159	1,1	E270 P362 A606 G610 A671 L701	G	E270		C	P362		G	A606		G	G610		C	A671		C	L701
Belgian Blue	46 breed	19360162	1,2	(EQ)270 P362 A606 G610 A671 L701	S	(EQ)270		C	P362		G	A606		G	G610		C	A671		C	L701
Belgian Blue	46 breed	19360165	1,1	E270 P362 A606 G610 A671 L701	G	E270		C	P362		G	A606		G	G610		C	A671		C	L701
Belgian Blue	46 breed	19360167	2,2	Q270 P362 A606 G610 A671 L701	C	Q270		C	P362		G	A606		G	G610		C	A671		C	L701
Belgian Blue	46 breed	19360170	1,1	E270 P362 A606 G610 A671 L701	G	E270		C	P362		G	A606		G	G610		C	A671		C	L701
Belgian Blue	46 breed	19360179	1,2	(EQ)270 P362 A606 G610 A671 L701	S	(EQ)270		C	P362		G	A606		G	G610		C	A671		C	L701
Belgian Blue	46 breed	19360181	1,2	(EQ)270 P362 A606 G610 A671 L701	S	(EQ)270		C	P362		G	A606		G	G610		C	A671		C	L701
Belgian Blue	46 breed	19919818	1,1	E270 P362 A606 G610 A671 L701	G	E270		C	P362		G	A606		G	G610		C	A671		C	L701
Belgian Blue	46 breed	19929857	1,1	E270 P362 A606 G610 A671 L701	G	E270		C	P362		G	A606		G	G610		C	A671		C	L701
Blonde d' Aquitaine	46 breed	19360602	1,4	E270 (PL)362 A606 G610 A671 L701	G	E270		Y	(PL)362		G	A606		G	G610		C	A671		C	L701
Blonde d' Aquitaine	46 breed	19360605	1,1	E270 P362 A606 G610 A671 L701	G	E270		C	P362		G	A606		G	G610		C	A671		C	L701
Blonde d' Aquitaine	46 breed	19360608	nd	O O O O A671 O	O	O		O	O		O	O		O	O		C	A671		O	O
Blonde d' Aquitaine	46 breed	19360611	1,1	E270 P362 A606 G610 A671 L701	G	E270		C	P362		G	A606		G	G610		C	A671		C	L701
Blonde d' Aquitaine	46 breed	19360614	1,1	E270 P362 A606 G610 A671 L701	G	E270		C	P362		G	A606		G	G610		C	A671		C	L701
Blonde d' Aquitaine	46 breed	19360617	1,1	E270 P362 A606 G610 A671 L701	G	E270		C	P362		G	A606		G	G610		C	A671		C	L701
Blonde d' Aquitaine	46 breed	19360620	1,1	E270 P362 A606 G610 A671 L701	G	E270		C	P362		G	A606		G	G610		C	A671		C	L701
Blonde d' Aquitaine	46 breed	19360623	1,1	E270 P362 A606 G610 A671 L701	G	E270		C	P362		G	A606		G	G610		C	A671		C	L701
Blonde d' Aquitaine	46 breed	19360625	1,1	E270 P362 A606 G610 A671 L701	G	E270		C	P362		G	A606		G	G610		C	A671		C	L701
Blonde d' Aquitaine	46 breed	19360628	1,5	(EQ)270 (PL)362 A606 G610 A671 L701	S	(EQ)270		Y	(PL)362		G	A606		G	G610		C	A671		C	L701
Blonde d' Aquitaine	46 breed	19360631	1,1	E270 P362 A606 G610 A671 L701	G	E270		C	P362		G	A606		G	G610		C	A671		C	L701
Blonde d' Aquitaine	46 breed	19360634	1,1	E270 P362 A606 G610 A671 L701	G	E270		C	P362		G	A606		G	G610		C	A671		C	L701
Blonde d' Aquitaine	46 breed	19360637	1,4	E270 (PL)362 A606 G610 A671 L701	G	E270		Y	(PL)362		G	A606		G	G610		C	A671		C	L701
Blonde d' Aquitaine	46 breed	19360640	1,1	E270 P362 A606 G610 A671 L701	G	E270		C	P362		G	A606		G	G610		C	A671		C	L701
Blonde d' Aquitaine	46 breed	19360643	1,1	E270 P362 A606 G610 A671 L701	G	E270		C	P362		G	A606		G	G610		C	A671		C	L701
Blonde d' Aquitaine	46 breed	19360646	1,1	E270 P362 A606 G610 A671 L701	G	E270		C	P362		G	A606		G	G610		C	A671		C	L701
Blonde d' Aquitaine	46 breed	19360649	1,1	E270 P362 A606 G610 A671 L701	G	E270		C	P362		G	A606		G	G610		C	A671		C	L701
Blonde d' Aquitaine	46 breed	19360652	1,1	E270 P362 A606 G610 A671 L701	G	E270		C	P362		G	A606		G	G610		C	A671		C	L701
Blonde d' Aquitaine	46 breed	19360655	1,1	E270 P362 A606 G610 A671 L701	G	E270		C	P362		G	A606		G	G610		C	A671		C	L701
Blonde d' Aquitaine	46 breed	19360657	1,1	E270 P362 A606 G610 A671 L701	G	E270		C	P362		G	A606		G	G610		C	A671		C	L701
Blonde d' Aquitaine	46 breed	19360659	1,2	(EQ)270 P362 A606 G610 A671 L701	S	(EQ)270		C	P362		G	A606		G	G610		C	A671		C	L701
Blonde d' Aquitaine	46 breed	19360662	1,1	E270 P362 A606 G610 A671 L701	G	E270		C	P362		G	A606		G	G610		C	A671		C	L701
Blonde d' Aquitaine	46 breed	19360665	1,1	E270 P362 A606 G610 A671 L701	G	E270		C	P362		G	A606		G	G610		C	A671		C	L701
Blonde d' Aquitaine	46 breed	19360668	1,5	(EQ)270 (PL)362 A606 G610 A671 L701	S	(EQ)270		Y	(PL)362		G	A606		G	G610		C	A671		C	L701
Brahman	MBCDPv29	19919842	1,1	E270 P362 A606 G610 A671 L701	G	E270		C	P362		G	A606		G	G610		C	A671		C	L701
Brahman	MBCDPv29	19999811	1,1	E270 P362 A606 G610 A671 L701	G	E270		C	P362		G	A606		G	G610		C	A671		C	L701
Brahman	MBCDPv29	19999812	1,1	E270 P362 A606 G610 A671 L701	G	E270		C	P362		G	A606		G	G610		C	A671		C	L701
Brahman	MBCDPv29	19999813	1,1	E270 P362 A606 G610 A671 L701	G	E270		C	P362		G	A606		G	G610		C	A671		C	L701
Brahman	MBCDPv29	19999819	1,1	E270 P362 A606 G610 A671 L701	G	E270		C	P362		G	A606		G	G610		C	A671		C	L701
Brahman	46 breed	19291813	1,1	E270 P362 A606 G610 A671 L701	G	E270		C	P362		G	A606		G	G610		C	A671		C	L701
Brahman	46 breed	19292095	1,1	E270 P362 A606 G610 A671 L701	G	E270		C	P362		G	A606		G	G610		C	A671		C	L701
Brahman	46 breed	19292317	1,1	E270 P362 A606 G610 A671 L701	G	E270		C	P362		G	A606		G	G610		C	A671		C	L701
Brahman	46 breed	19292332	1,1	E270 P362 A606 G610 A671 L701	G	E270		C	P362		G	A606		G	G610		C	A671		C	L701
Brahman	46 breed	19292345	1,1	E270 P362 A606 G610 A671 L701	G	E270		C	P362		G	A606		G	G610		C	A671		C	L701
Brahman	46 breed	19292364	1,1	E270 P362 A606 G610 A671 L701	G	E270		C	P362		G	A606		G	G610		C	A671		C	L701
Brahman	46 breed	19292405	1,1	E270 P362 A606 G610 A671 L701	G	E270		C	P362		G	A606		G	G610		C	A671		C	L701
Brahman	46 breed	19292430	1,1	E270 P362 A606 G610 A671 L701	G	E270		C	P362		G	A606		G	G610		C	A671		C	L701
Brahman	46 breed	19292445	1,1	E270 P362 A606 G610 A671 L701	G	E270		C	P362		G	A606		G	G610		C	A671		C	L701
Brahman	46 breed	19292457	1,1	E270 P362 A606 G610 A671 L701	G	E270		C	P362		G	A606		G	G610		C	A671		C	L701
Brahman	46 breed	19292464	1,1	E270 P362 A606 G610 A671 L701	G	E270		C	P362		G	A606		G	G610		C	A671		C	L701
Brahman	46 breed	19292485	1,1	E270 P362 A606 G610 A671 L701	G	E270		C	P362		G	A606		G	G610		C	A671		C	L701
Brahman	46 breed	19292509	1,1	E270 P362 A606 G610 A671 L701	G	E270		C	P362		G	A606		G	G610		C	A671		C	L701
Brahman	46 breed	19292536	1,1	E270 P362 A606 G610 A671 L701	G	E270		C	P362		G	A606		G	G610		C	A671		C	L701
Brahman	46 breed	19292543	1,1	E270 P362 A606 G610 A671 L701	G	E270		C	P362		G	A606		G	G610		C	A671		C	L701
Brahman	46 breed	19292576	1,1	E270 P362 A606 G610 A671 L701	G	E270		C	P362		G	A606		G	G610		C	A671		C	L701
Brahman	46 breed	19292585	1,1	E270 P362 A606 G610 A671 L701	G	E270		C	P362		G	A606		G	G610		C	A671		C	L701
Brahman	46 breed	19292598	1,1	E270 P362 A606 G610 A671 L701	G	E270		C	P362		G	A606		G	G610		C	A671		C	L701
Brahman	46 breed	19292619	1,1	E270 P362 A606 G610 A671 L701	G	E270		C	P362		G	A606		G	G610		C	A671		C	L701
Brahman	46 breed	19749805	1,1	E270 P362 A606 G610 A671 L701	G	E270		C	P362		G	A606		G	G610		C	A671		C	L701
Brahman	46 breed	19919858	1,1	E270 P362 A606 G610 A671 L701	G	E270		C	P362		G	A606		G	G610		C	A671		C	L701
Brahman	46 breed	20059852	1,1	E270 P362 A606 G610 A671 L701	G	E270		C	P362		G	A606		G	G610		C	A671		C	L701
Brahman	46 breed	20059853	1,1	E270 P362 A606 G610 A671 L701	G	E270		C	P362		G	A606		G	G610		C	A671		C	L701
Brahman	46 breed	20059854	1,1	E270 P362 A606 G610 A671 L701	G	E270		C	P362		G	A606		G	G610		C	A671		C	L701
Brahmousin	46 breed	19361305	1,1	E270 P362 A606 G610 A671 L701	G	E270		C	P362		G	A606		G	G610		C	A671		C	L701
Brahmousin	46 breed	19361308	1,1	E270 P362 A606 G610 A671 L701	G	E270		C	P362		G	A606		G	G610		C	A671		C	L701
Brahmousin	46 breed	19361311	1,1	E270 P362 A606 G610 A671 L701	G	E270		C	P362		G	A606		G	G610		C	A671		C	L701
Brahmousin	46 breed	19361314	1,3	E270 P362 (AT)606 (GS)610 A671 L701	G	E270		C	P362		R	(AT)606		R	(GS)610		C	A671		C	L701
Brahmousin	46 breed	19361316	1,1	E270 P362 A606 G610 A671 L701	G	E270		C	P362		G	A606		G	G610		C	A671		C	L701
Brahmousin	46 breed	19361319	1,1	E270 P362 A606 G610 A671 L701	G	E270		C	P362		G	A606		G	G610		C	A671		C	L701
Brahmousin	46 breed	19361322	1,1	E270 P362 A606 G610 A671 L701	G	E270		C	P362		G	A606		G	G610		C	A671		C	L701
Brahmousin	46 breed	19361324	1,1	E270 P362 A606 G610 A671 L701	G	E270		C	P362		G	A606		G	G610		C	A671		C	L701
Brahmousin	46 breed	19361327	1,1	E270 P362 A606 G610 A671 L701	G	E270		C	P362		G	A606		G	G610		C	A671		C	L701
Brahmousin	46 breed	19361329	1,5	(EQ)270 (PL)362 A606 G610 A671 L701	S	(EQ)270		Y	(PL)362		G	A606		G	G610		C	A671		C	L701
Brahmousin	46 breed	19361332	1,1	E270 P362 A606 G610 A671 L701	G	E270		C	P362		G	A606		G	G610		C	A671		C	L701
Brahmousin	46 breed	19361334	1,1	E270 P362 A606 G610 A671 L701	G	E270		C	P362		G	A606		G	G610		C	A671		C	L701
Brahmousin	46 breed	19361336	1,1	E270 P362 A606 G610 A671 L701	G	E270		C	P362		G	A606		G	G610		C	A671		C	L701
Brahmousin	46 breed	19361339	1,1	E270 P362 A606 G610 A671 L701	G	E270		C	P362		G	A606		G	G610		C	A671		C	L701
Brahmousin	46 breed	19361341	1,1	E270 P362 A606 G610 A671 L701	G	E270		C	P362		G	A606		G	G610		C	A671		C	L701
Brahmousin	46 breed	19361343	1,1	E270 P362 A606 G610 A671 L701	G	E270		C	P362		G	A606		G	G610		C	A671		C	L701
Brahmousin	46 breed	19361346	1,1	E270 P362 A606 G610 A671 L701	G	E270		C	P362		G	A606		G	G610		C	A671		C	L701
Brahmousin	46 breed	19361348	1,1	E270 P362 A606 G610 A671 L701	G	E270		C	P362		G	A606		G	G610		C	A671		C	L701
Brahmousin	46 breed	19361350	1,1	E270 P362 A606 G610 A671 L701	G	E270		C	P362		G	A606		G	G610		C	A671		C	L701
Brahmousin	46 breed	19361352	1,1	E270 P362 A606 G610 A671 L701	G	E270		C	P362		G	A606		G	G610		C	A671		C	L701
Brahmousin	46 breed	19361355	1,5	(EQ)270 (PL)362 A606 G610 A671 L701	S	(EQ)270		Y	(PL)362		G	A606		G	G610		C	A671		C	L701
Brahmousin	46 breed	19361358	1,1	E270 P362 A606 G610 A671 L701	G	E270		C	P362		G	A606		G	G610		C	A671		C	L701
Brahmousin	46 breed	19361361	1,1	E270 P362 A606 G610 A671 L701	G	E270		C	P362		G	A606		G	G610		C	A671		C	L701
Brahmousin	46 breed	19361362	1,1	E270 P362 A606 G610 A671 L701	G	E270		C	P362		G	A606		G	G610		C	A671		C	L701
Brangus	MBCDPv29	19999909	1,3	E270 P362 (AT)606 (GS)610 A671 L701	G	E270		C	P362		R	(AT)606		R	(GS)610		C	A671		C	L701
Brangus	MBCDPv29	19999910	1,1	E270 P362 A606 G610 A671 L701	G	E270		C	P362		G	A606		G	G610		C	A671		C	L701
Brangus	MBCDPv29	19999911	1,1	E270 P362 A606 G610 A671 L701	G	E270		C	P362		G	A606		G	G610		C	A671		C	L701
Brangus	MBCDPv29	19999912	1,1	E270 P362 A606 G610 A671 L701	G	E270		C	P362		G	A606		G	G610		C	A671		C	L701
Brangus	MBCDPv29	19999913	1,2	(EQ)270 P362 A606 G610 A671 L701	S	(EQ)270		C	P362		G	A606		G	G610		C	A671		C	L701
Brangus	46 breed	19206062	1,3	E270 P362 (AT)606 (GS)610 A671 L701	G	E270		C	P362		R	(AT)606		R	(GS)610		C	A671		C	L701
Brangus	46 breed	19206204	1,1	E270 P362 A606 G610 A671 L701	G	E270		C	P362		G	A606		G	G610		C	A671		C	L701
Brangus	46 breed	19206237	1,1	E270 P362 A606 G610 A671 L701	G	E270		C	P362		G	A606		G	G610		C	A671		C	L701
Brangus	46 breed	19206508	1,2	(EQ)270 P362 A606 G610 A671 L701	S	(EQ)270		C	P362		G	A606		G	G610		C	A671		C	L701
Brangus	46 breed	19206514	1,2	(EQ)270 P362 A606 G610 A671 L701	S	(EQ)270		C	P362		G	A606		G	G610		C	A671		C	L701
Brangus	46 breed	19206517	2,2	Q270 P362 A606 G610 A671 L701	C	Q270		C	P362		G	A606		G	G610		C	A671		C	L701
Brangus	46 breed	19206520	3,3	E270 P362 T606 S610 A671 L701	G	E270		C	P362		A	T606		A	S610		C	A671		C	L701
Brangus	46 breed	19206522	1,2	(EQ)270 P362 A606 G610 A671 L701	S	(EQ)270		C	P362		G	A606		G	G610		C	A671		C	L701
Brangus	46 breed	19206524	1,3	E270 P362 (AT)606 (GS)610 A671 L701	G	E270		C	P362		R	(AT)606		R	(GS)610		C	A671		C	L701
Brangus	46 breed	19206526	1,3	E270 P362 (AT)606 (GS)610 A671 L701	G	E270		C	P362		R	(AT)606		R	(GS)610		C	A671		C	L701
Brangus	46 breed	19206529	1,2	(EQ)270 P362 A606 G610 A671 L701	S	(EQ)270		C	P362		G	A606		G	G610		C	A671		C	L701
Brangus	46 breed	19206532	1,3	E270 P362 (AT)606 (GS)610 A671 L701	G	E270		C	P362		R	(AT)606		R	(GS)610		C	A671		C	L701
Brangus	46 breed	19206535	1,3	E270 P362 (AT)606 (GS)610 A671 L701	G	E270		C	P362		R	(AT)606		R	(GS)610		C	A671		C	L701
Brangus	46 breed	19206538	1,2	(EQ)270 P362 A606 G610 A671 L701	S	(EQ)270		C	P362		G	A606		G	G610		C	A671		C	L701
Brangus	46 breed	19206541	1,3	E270 P362 (AT)606 (GS)610 A671 L701	G	E270		C	P362		R	(AT)606		R	(GS)610		C	A671		C	L701
Brangus	46 breed	19206544	1,1	E270 P362 A606 G610 A671 L701	G	E270		C	P362		G	A606		G	G610		C	A671		C	L701
Brangus	46 breed	19206547	1,1	E270 P362 A606 G610 A671 L701	G	E270		C	P362		G	A606		G	G610		C	A671		C	L701
Brangus	46 breed	19206549	3,3	E270 P362 T606 S610 A671 L701	G	E270		C	P362		A	T606		A	S610		C	A671		C	L701
Brangus	46 breed	19206552	nd	O P362 A606 G610 A671 L701	O	O		C	P362		G	A606		G	G610		C	A671		C	L701
Brangus	46 breed	19206554	1,1	E270 P362 A606 G610 A671 L701	G	E270		C	P362		G	A606		G	G610		C	A671		C	L701
Brangus	46 breed	19206556	1,3	E270 P362 (AT)606 (GS)610 A671 L701	G	E270		C	P362		R	(AT)606		R	(GS)610		C	A671		C	L701
Brangus	46 breed	19759806	1,3	E270 P362 (AT)606 (GS)610 A671 L701	G	E270		C	P362		R	(AT)606		R	(GS)610		C	A671		C	L701
Brangus	46 breed	20009874	1,1	E270 P362 A606 G610 A671 L701	G	E270		C	P362		G	A606		G	G610		C	A671		C	L701
Brangus	46 breed	20009883	1,2	(EQ)270 P362 A606 G610 A671 L701	S	(EQ)270		C	P362		G	A606		G	G610		C	A671		C	L701
Braunvieh	MBCDPv29	19220065	1,1	E270 P362 A606 G610 A671 L701	G	E270		C	P362		G	A606		G	G610		C	A671		C	L701
Braunvieh	MBCDPv29	19220072	1,4	E270 (PL)362 A606 G610 A671 L701	G	E270		Y	(PL)362		G	A606		G	G610		C	A671		C	L701
Braunvieh	MBCDPv29	19220079	1,5	(EQ)270 (PL)362 A606 G610 A671 L701	S	(EQ)270		Y	(PL)362		G	A606		G	G610		C	A671		C	L701
Braunvieh	MBCDPv29	19220086	1,1	E270 P362 A606 G610 A671 L701	G	E270		C	P362		G	A606		G	G610		C	A671		C	L701
Braunvieh	46 breed	19220164	1,1	E270 P362 A606 G610 A671 L701	G	E270		C	P362		G	A606		G	G610		C	A671		C	L701
Braunvieh	46 breed	19220206	1,1	E270 P362 A606 G610 A671 L701	G	E270		C	P362		G	A606		G	G610		C	A671		C	L701
Braunvieh	46 breed	19220207	1,1	E270 P362 A606 G610 A671 L701	G	E270		C	P362		G	A606		G	G610		C	A671		C	L701
Braunvieh	46 breed	19220210	4,4	E270 L362 A606 G610 A671 L701	G	E270		T	L362		G	A606		G	G610		C	A671		C	L701
Braunvieh	46 breed	19220213	1,4	E270 (PL)362 A606 G610 A671 L701	G	E270		Y	(PL)362		G	A606		G	G610		C	A671		C	L701
Braunvieh	46 breed	19220216	1,4	E270 (PL)362 A606 G610 A671 L701	G	E270		Y	(PL)362		G	A606		G	G610		C	A671		C	L701
Braunvieh	46 breed	19220223	1,1	E270 P362 A606 G610 A671 L701	G	E270		C	P362		G	A606		G	G610		C	A671		C	L701
Braunvieh	46 breed	19220224	1,1	E270 P362 A606 G610 A671 L701	G	E270		C	P362		G	A606		G	G610		C	A671		C	L701
Braunvieh	46 breed	19220229	1,5	(EQ)270 (PL)362 A606 G610 A671 L701	S	(EQ)270		Y	(PL)362		G	A606		G	G610		C	A671		C	L701
Braunvieh	46 breed	19220230	1,1	E270 P362 A606 G610 A671 L701	G	E270		C	P362		G	A606		G	G610		C	A671		C	L701
Braunvieh	46 breed	19220233	1,4	E270 (PL)362 A606 G610 A671 L701	G	E270		Y	(PL)362		G	A606		G	G610		C	A671		C	L701
Braunvieh	46 breed	19220235	1,5	(EQ)270 (PL)362 A606 G610 A671 L701	S	(EQ)270		Y	(PL)362		G	A606		G	G610		C	A671		C	L701
Braunvieh	46 breed	19220238	1,1	E270 P362 A606 G610 A671 L701	G	E270		C	P362		G	A606		G	G610		C	A671		C	L701
Braunvieh	46 breed	19220239	1,4	E270 (PL)362 A606 G610 A671 L701	G	E270		Y	(PL)362		G	A606		G	G610		C	A671		C	L701
Braunvieh	46 breed	19220241	1,4	E270 (PL)362 A606 G610 A671 L701	G	E270		Y	(PL)362		G	A606		G	G610		C	A671		C	L701
Braunvieh	46 breed	19220244	4,5	(EQ)270 L362 A606 G610 A671 L701	S	(EQ)270		T	L362		G	A606		G	G610		C	A671		C	L701
Braunvieh	46 breed	19220246	1,1	E270 P362 A606 G610 A671 L701	G	E270		C	P362		G	A606		G	G610		C	A671		C	L701
Braunvieh	46 breed	19220249	1,1	E270 P362 A606 G610 A671 L701	G	E270		C	P362		G	A606		G	G610		C	A671		C	L701
Braunvieh	46 breed	19220251	1,1	E270 P362 A606 G610 A671 L701	G	E270		C	P362		G	A606		G	G610		C	A671		C	L701
Braunvieh	46 breed	19220253	1,5	(EQ)270 (PL)362 A606 G610 A671 L701	S	(EQ)270		Y	(PL)362		G	A606		G	G610		C	A671		C	L701
Braunvieh	46 breed	19220255	1,4	E270 (PL)362 A606 G610 A671 L701	G	E270		Y	(PL)362		G	A606		G	G610		C	A671		C	L701
Braunvieh	46 breed	19220258	4,4	E270 L362 A606 G610 A671 L701	G	E270		T	L362		G	A606		G	G610		C	A671		C	L701
Braunvieh	46 breed	19929845	1,5	(EQ)270 (PL)362 A606 G610 A671 L701	S	(EQ)270		Y	(PL)362		G	A606		G	G610		C	A671		C	L701
Braunvieh	46 breed	20069805	1,1	E270 P362 A606 G610 A671 L701	G	E270		C	P362		G	A606		G	G610		C	A671		C	L701
Brown Swiss	46 breed	97605	1,1	E270 P362 A606 G610 A671 L701	G	E270		C	P362		G	A606		G	G610		C	A671		C	L701
Brown Swiss	46 breed	104094	1,1	E270 P362 A606 G610 A671 L701	G	E270		C	P362		G	A606		G	G610		C	A671		C	L701
Brown Swiss	46 breed	19220321	1,1	E270 P362 A606 G610 A671 L701	G	E270		C	P362		G	A606		G	G610		C	A671		C	L701
Brown Swiss	46 breed	19220324	1,1	E270 P362 A606 G610 A671 L701	G	E270		C	P362		G	A606		G	G610		C	A671		C	L701
Brown Swiss	46 breed	19220327	1,1	E270 P362 A606 G610 A671 L701	G	E270		C	P362		G	A606		G	G610		C	A671		C	L701
Brown Swiss	46 breed	19220330	1,1	E270 P362 A606 G610 A671 L701	G	E270		C	P362		G	A606		G	G610		C	A671		C	L701
Brown Swiss	46 breed	19220333	1,1	E270 P362 A606 G610 A671 L701	G	E270		C	P362		G	A606		G	G610		C	A671		C	L701
Brown Swiss	46 breed	19220336	1,1	E270 P362 A606 G610 A671 L701	G	E270		C	P362		G	A606		G	G610		C	A671		C	L701
Brown Swiss	46 breed	19220339	1,1	E270 P362 A606 G610 A671 L701	G	E270		C	P362		G	A606		G	G610		C	A671		C	L701
Brown Swiss	46 breed	19220342	1,1	E270 P362 A606 G610 A671 L701	G	E270		C	P362		G	A606		G	G610		C	A671		C	L701
Brown Swiss	46 breed	19220344	1,1	E270 P362 A606 G610 A671 L701	G	E270		C	P362		G	A606		G	G610		C	A671		C	L701
Brown Swiss	46 breed	19220347	1,1	E270 P362 A606 G610 A671 L701	G	E270		C	P362		G	A606		G	G610		C	A671		C	L701
Brown Swiss	46 breed	19220350	1,1	E270 P362 A606 G610 A671 L701	G	E270		C	P362		G	A606		G	G610		C	A671		C	L701
Brown Swiss	46 breed	19220353	1,1	E270 P362 A606 G610 A671 L701	G	E270		C	P362		G	A606		G	G610		C	A671		C	L701
Brown Swiss	46 breed	19220356	1,1	E270 P362 A606 G610 A671 L701	G	E270		C	P362		G	A606		G	G610		C	A671		C	L701
Brown Swiss	46 breed	19220359	1,1	E270 P362 A606 G610 A671 L701	G	E270		C	P362		G	A606		G	G610		C	A671		C	L701
Brown Swiss	46 breed	19220362	1,1	E270 P362 A606 G610 A671 L701	G	E270		C	P362		G	A606		G	G610		C	A671		C	L701
Brown Swiss	46 breed	19220365	1,1	E270 P362 A606 G610 A671 L701	G	E270		C	P362		G	A606		G	G610		C	A671		C	L701
Brown Swiss	46 breed	19220368	1,1	E270 P362 A606 G610 A671 L701	G	E270		C	P362		G	A606		G	G610		C	A671		C	L701
Brown Swiss	46 breed	19220371	1,1	E270 P362 A606 G610 A671 L701	G	E270		C	P362		G	A606		G	G610		C	A671		C	L701
Brown Swiss	46 breed	19220375	1,1	E270 P362 A606 G610 A671 L701	G	E270		C	P362		G	A606		G	G610		C	A671		C	L701
Brown Swiss	46 breed	19220378	1,1	E270 P362 A606 G610 A671 L701	G	E270		C	P362		G	A606		G	G610		C	A671		C	L701
Brown Swiss	46 breed	19220381	1,1	E270 P362 A606 G610 A671 L701	G	E270		C	P362		G	A606		G	G610		C	A671		C	L701
Brown Swiss	46 breed	19220384	1,1	E270 P362 A606 G610 A671 L701	G	E270		C	P362		G	A606		G	G610		C	A671		C	L701
Brown Swiss	46 breed	19220387	1,1	E270 P362 A606 G610 A671 L701	G	E270		C	P362		G	A606		G	G610		C	A671		C	L701
Brown Swiss	46 breed	19220389	1,1	E270 P362 A606 G610 A671 L701	G	E270		C	P362		G	A606		G	G610		C	A671		C	L701
Charolais	MBCDPv29	19939808	2,6	(EQ)270 P362 A606 G610 (AG)671 L701	S	(EQ)270		C	P362		G	A606		G	G610		S	(AG)671		C	L701
Charolais	MBCDPv29	19969825	1,4	E270 (PL)362 A606 G610 A671 L701	G	E270		Y	(PL)362		G	A606		G	G610		C	A671		C	L701
Charolais	MBCDPv29	19989916	1,6	E270 P362 A606 G610 (AG)671 L701	G	E270		C	P362		G	A606		G	G610		S	(AG)671		C	L701
Charolais	MBCDPv29	19989919	1,3	E270 P362 (AT)606 (GS)610 A671 L701	G	E270		C	P362		R	(AT)606		R	(GS)610		C	A671		C	L701
Charolais	MBCDPv29	19999851	1,3	E270 P362 (AT)606 (GS)610 A671 L701	G	E270		C	P362		R	(AT)606		R	(GS)610		C	A671		C	L701
Charolais	MBCDPv29	19999852	1,3	E270 P362 (AT)606 (GS)610 A671 L701	G	E270		C	P362		R	(AT)606		R	(GS)610		C	A671		C	L701
Charolais	46 breed	19270641	1,1	E270 P362 A606 G610 A671 L701	G	E270		C	P362		G	A606		G	G610		C	A671		C	L701
Charolais	46 breed	19270643	2,6	(EQ)270 P362 A606 G610 (AG)671 L701	S	(EQ)270		C	P362		G	A606		G	G610		S	(AG)671		C	L701
Charolais	46 breed	19270645	2,3	(EQ)270 P362 (AT)606 (GS)610 A671 L701	S	(EQ)270		C	P362		R	(AT)606		R	(GS)610		C	A671		C	L701
Charolais	46 breed	19270649	1,3	E270 P362 (AT)606 (GS)610 A671 L701	G	E270		C	P362		R	(AT)606		R	(GS)610		C	A671		C	L701
Charolais	46 breed	19270652	1,6	E270 P362 A606 G610 (AG)671 L701	G	E270		C	P362		G	A606		G	G610		S	(AG)671		C	L701
Charolais	46 breed	19270655	1,1	E270 P362 A606 G610 A671 L701	G	E270		C	P362		G	A606		G	G610		C	A671		C	L701
Charolais	46 breed	19270656	1,6	E270 P362 A606 G610 (AG)671 L701	G	E270		C	P362		G	A606		G	G610		S	(AG)671		C	L701
Charolais	46 breed	19270658	1,1	E270 P362 A606 G610 A671 L701	G	E270		C	P362		G	A606		G	G610		C	A671		C	L701
Charolais	46 breed	19270660	1,1	E270 P362 A606 G610 A671 L701	G	E270		C	P362		G	A606		G	G610		C	A671		C	L701
Charolais	46 breed	19270662	1,1	E270 P362 A606 G610 A671 L701	G	E270		C	P362		G	A606		G	G610		C	A671		C	L701
Charolais	46 breed	19270665	1,1	E270 P362 A606 G610 A671 L701	G	E270		C	P362		G	A606		G	G610		C	A671		C	L701
Charolais	46 breed	19270668	1,3	E270 P362 (AT)606 (GS)610 A671 L701	G	E270		C	P362		R	(AT)606		R	(GS)610		C	A671		C	L701
Charolais	46 breed	19270670	1,6	E270 P362 A606 G610 (AG)671 L701	G	E270		C	P362		G	A606		G	G610		S	(AG)671		C	L701
Charolais	46 breed	19270673	1,1	E270 P362 A606 G610 A671 L701	G	E270		C	P362		G	A606		G	G610		C	A671		C	L701
Charolais	46 breed	19270676	1,1	E270 P362 A606 G610 A671 L701	G	E270		C	P362		G	A606		G	G610		C	A671		C	L701
Charolais	46 breed	19270678	1,1	E270 P362 A606 G610 A671 L701	G	E270		C	P362		G	A606		G	G610		C	A671		C	L701
Charolais	46 breed	19270681	1,1	E270 P362 A606 G610 A671 L701	G	E270		C	P362		G	A606		G	G610		C	A671		C	L701
Charolais	46 breed	19270684	1,1	E270 P362 A606 G610 A671 L701	G	E270		C	P362		G	A606		G	G610		C	A671		C	L701
Charolais	46 breed	19270687	1,6	E270 P362 A606 G610 (AG)671 L701	G	E270		C	P362		G	A606		G	G610		S	(AG)671		C	L701
Charolais	46 breed	19270690	1,1	E270 P362 A606 G610 A671 L701	G	E270		C	P362		G	A606		G	G610		C	A671		C	L701
Charolais	46 breed	19929842	1,1	E270 P362 A606 G610 A671 L701	G	E270		C	P362		G	A606		G	G610		C	A671		C	L701
Charolais	46 breed	19989917	1,1	E270 P362 A606 G610 A671 L701	G	E270		C	P362		G	A606		G	G610		C	A671		C	L701
Charolais	46 breed	19989928	1,6	E270 P362 A606 G610 (AG)671 L701	G	E270		C	P362		G	A606		G	G610		S	(AG)671		C	L701
Charolais	46 breed	19999854	1,1	E270 P362 A606 G610 A671 L701	G	E270		C	P362		G	A606		G	G610		C	A671		C	L701
Chianina	MBCDPv29	19999914	1,1	E270 P362 A606 G610 A671 L701	G	E270		C	P362		G	A606		G	G610		C	A671		C	L701
Chianina	MBCDPv29	19999918	1,1	E270 P362 A606 G610 A671 L701	G	E270		C	P362		G	A606		G	G610		C	A671		C	L701
Chianina	MBCDPv29	19999923	1,2	(EQ)270 P362 A606 G610 A671 L701	S	(EQ)270		C	P362		G	A606		G	G610		C	A671		C	L701
Chianina	MBCDPv29	19999924	1,2	(EQ)270 P362 A606 G610 A671 L701	S	(EQ)270		C	P362		G	A606		G	G610		C	A671		C	L701
Chianina	46 breed	19307087	1,2	(EQ)270 P362 A606 G610 A671 L701	S	(EQ)270		C	P362		G	A606		G	G610		C	A671		C	L701
Chianina	46 breed	19307256	1,1	E270 P362 A606 G610 A671 L701	G	E270		C	P362		G	A606		G	G610		C	A671		C	L701
Chianina	46 breed	19307261	1,1	E270 P362 A606 G610 A671 L701	G	E270		C	P362		G	A606		G	G610		C	A671		C	L701
Chianina	46 breed	19307264	1,1	E270 P362 A606 G610 A671 L701	G	E270		C	P362		G	A606		G	G610		C	A671		C	L701
Chianina	46 breed	19307275	1,3	E270 P362 (AT)606 (GS)610 A671 L701	G	E270		C	P362		R	(AT)606		R	(GS)610		C	A671		C	L701
Chianina	46 breed	19307277	1,3	E270 P362 (AT)606 (GS)610 A671 L701	G	E270		C	P362		R	(AT)606		R	(GS)610		C	A671		C	L701
Chianina	46 breed	19307280	1,8	E270 P362 (AT)606 G610 A671 L701	G	E270		C	P362		R	(AT)606		G	G610		C	A671		C	L701
Chianina	46 breed	19307282	1,3	E270 P362 (AT)606 (GS)610 A671 L701	G	E270		C	P362		R	(AT)606		R	(GS)610		C	A671		C	L701
Chianina	46 breed	19307285	3,8	E270 P362 T606 (GS)610 A671 L701	G	E270		C	P362		A	T606		R	(GS)610		C	A671		C	L701
Chianina	46 breed	19307286	1,3	E270 P362 (AT)606 (GS)610 A671 L701	G	E270		C	P362		R	(AT)606		R	(GS)610		C	A671		C	L701
Chianina	46 breed	19307289	1,2	(EQ)270 P362 A606 G610 A671 L701	S	(EQ)270		C	P362		G	A606		G	G610		C	A671		C	L701
Chianina	46 breed	19307291	1,1	E270 P362 A606 G610 A671 L701	G	E270		C	P362		G	A606		G	G610		C	A671		C	L701
Chianina	46 breed	19307293	1,1	E270 P362 A606 G610 A671 L701	G	E270		C	P362		G	A606		G	G610		C	A671		C	L701
Chianina	46 breed	19307295	1,1	E270 P362 A606 G610 A671 L701	G	E270		C	P362		G	A606		G	G610		C	A671		C	L701
Chianina	46 breed	19307298	1,2	(EQ)270 P362 A606 G610 A671 L701	S	(EQ)270		C	P362		G	A606		G	G610		C	A671		C	L701
Chianina	46 breed	19307300	1,1	E270 P362 A606 G610 A671 L701	G	E270		C	P362		G	A606		G	G610		C	A671		C	L701
Chianina	46 breed	19307303	1,1	E270 P362 A606 G610 A671 L701	G	E270		C	P362		G	A606		G	G610		C	A671		C	L701
Chianina	46 breed	19307306	1,1	E270 P362 A606 G610 A671 L701	G	E270		C	P362		G	A606		G	G610		C	A671		C	L701
Chianina	46 breed	19307308	1,2	(EQ)270 P362 A606 G610 A671 L701	S	(EQ)270		C	P362		G	A606		G	G610		C	A671		C	L701
Chianina	46 breed	19307310	1,2	(EQ)270 P362 A606 G610 A671 L701	S	(EQ)270		C	P362		G	A606		G	G610		C	A671		C	L701
Chianina	46 breed	19307388	1,1	E270 P362 A606 G610 A671 L701	G	E270		C	P362		G	A606		G	G610		C	A671		C	L701
Chianina	46 breed	19307390	1,1	E270 P362 A606 G610 A671 L701	G	E270		C	P362		G	A606		G	G610		C	A671		C	L701
Chianina	46 breed	19999916	1,1	E270 P362 A606 G610 A671 L701	G	E270		C	P362		G	A606		G	G610		C	A671		C	L701
Chianina	46 breed	19999920	1,2	(EQ)270 P362 A606 G610 A671 L701	S	(EQ)270		C	P362		G	A606		G	G610		C	A671		C	L701
Corriente	MBCDPv29	19202900	1,1	E270 P362 A606 G610 A671 L701	G	E270		C	P362		G	A606		G	G610		C	A671		C	L701
Corriente	MBCDPv29	19202901	1,1	E270 P362 A606 G610 A671 L701	G	E270		C	P362		G	A606		G	G610		C	A671		C	L701
Corriente	MBCDPv29	19202902	1,6	E270 P362 A606 G610 (AG)671 L701	G	E270		C	P362		G	A606		G	G610		S	(AG)671		C	L701
Corriente	MBCDPv29	19202903	1,4	E270 (PL)362 A606 G610 A671 L701	G	E270		Y	(PL)362		G	A606		G	G610		C	A671		C	L701
Corriente	46 breed	19202925	1,4	E270 (PL)362 A606 G610 A671 L701	G	E270		Y	(PL)362		G	A606		G	G610		C	A671		C	L701
Corriente	46 breed	19202928	1,4	E270 (PL)362 A606 G610 A671 L701	G	E270		Y	(PL)362		G	A606		G	G610		C	A671		C	L701
Corriente	46 breed	19202933	1,4	E270 (PL)362 A606 G610 A671 L701	G	E270		Y	(PL)362		G	A606		G	G610		C	A671		C	L701
Corriente	46 breed	19202937	1,4	E270 (PL)362 A606 G610 A671 L701	G	E270		Y	(PL)362		G	A606		G	G610		C	A671		C	L701
Corriente	46 breed	19202940	1,5	(EQ)270 (PL)362 A606 G610 A671 L701	S	(EQ)270		Y	(PL)362		G	A606		G	G610		C	A671		C	L701
Corriente	46 breed	19202943	1,4	E270 (PL)362 A606 G610 A671 L701	G	E270		Y	(PL)362		G	A606		G	G610		C	A671		C	L701
Corriente	46 breed	19202948	1,1	E270 P362 A606 G610 A671 L701	G	E270		C	P362		G	A606		G	G610		C	A671		C	L701
Corriente	46 breed	19202950	1,1	E270 P362 A606 G610 A671 L701	G	E270		C	P362		G	A606		G	G610		C	A671		C	L701
Corriente	46 breed	19202953	1,4	E270 (PL)362 A606 G610 A671 L701	G	E270		Y	(PL)362		G	A606		G	G610		C	A671		C	L701
Corriente	46 breed	19202960	1,1	E270 P362 A606 G610 A671 L701	G	E270		C	P362		G	A606		G	G610		C	A671		C	L701
Corriente	46 breed	19202965	1,1	E270 P362 A606 G610 A671 L701	G	E270		C	P362		G	A606		G	G610		C	A671		C	L701
Corriente	46 breed	19202969	1,4	E270 (PL)362 A606 G610 A671 L701	G	E270		Y	(PL)362		G	A606		G	G610		C	A671		C	L701
Corriente	46 breed	19202972	1,4	E270 (PL)362 A606 G610 A671 L701	G	E270		Y	(PL)362		G	A606		G	G610		C	A671		C	L701
Corriente	46 breed	19202974	1,1	E270 P362 A606 G610 A671 L701	G	E270		C	P362		G	A606		G	G610		C	A671		C	L701
Corriente	46 breed	19202977	1,1	E270 P362 A606 G610 A671 L701	G	E270		C	P362		G	A606		G	G610		C	A671		C	L701
Corriente	46 breed	19202980	1,1	E270 P362 A606 G610 A671 L701	G	E270		C	P362		G	A606		G	G610		C	A671		C	L701
Corriente	46 breed	19202982	1,4	E270 (PL)362 A606 G610 A671 L701	G	E270		Y	(PL)362		G	A606		G	G610		C	A671		C	L701
Corriente	46 breed	19202986	4,4	E270 L362 A606 G610 A671 L701	G	E270		T	L362		G	A606		G	G610		C	A671		C	L701
Corriente	46 breed	19202991	1,1	E270 P362 A606 G610 A671 L701	G	E270		C	P362		G	A606		G	G610		C	A671		C	L701
Corriente	46 breed	19202993	1,4	E270 (PL)362 A606 G610 A671 L701	G	E270		Y	(PL)362		G	A606		G	G610		C	A671		C	L701
Corriente	46 breed	19202996	1,4	E270 (PL)362 A606 G610 A671 L701	G	E270		Y	(PL)362		G	A606		G	G610		C	A671		C	L701
Corriente	46 breed	19202998	1,4	E270 (PL)362 A606 G610 A671 L701	G	E270		Y	(PL)362		G	A606		G	G610		C	A671		C	L701
Corriente	46 breed	19203001	1,1	E270 P362 A606 G610 A671 L701	G	E270		C	P362		G	A606		G	G610		C	A671		C	L701
Corriente	46 breed	19203003	1,4	E270 (PL)362 A606 G610 A671 L701	G	E270		Y	(PL)362		G	A606		G	G610		C	A671		C	L701
Devon	46 breed	19201901	1,1	E270 P362 A606 G610 A671 L701	G	E270		C	P362		G	A606		G	G610		C	A671		C	L701
Devon	46 breed	19201902	1,1	E270 P362 A606 G610 A671 L701	G	E270		C	P362		G	A606		G	G610		C	A671		C	L701
Devon	46 breed	19201903	1,1	E270 P362 A606 G610 A671 L701	G	E270		C	P362		G	A606		G	G610		C	A671		C	L701
Devon	46 breed	19201904	1,1	E270 P362 A606 G610 A671 L701	G	E270		C	P362		G	A606		G	G610		C	A671		C	L701
Devon	46 breed	19201905	1,1	E270 P362 A606 G610 A671 L701	G	E270		C	P362		G	A606		G	G610		C	A671		C	L701
Devon	46 breed	19201906	1,1	E270 P362 A606 G610 A671 L701	G	E270		C	P362		G	A606		G	G610		C	A671		C	L701
Devon	46 breed	19201907	1,2	(EQ)270 P362 A606 G610 A671 L701	S	(EQ)270		C	P362		G	A606		G	G610		C	A671		C	L701
Devon	46 breed	19201908	1,1	E270 P362 A606 G610 A671 L701	G	E270		C	P362		G	A606		G	G610		C	A671		C	L701
Devon	46 breed	19201909	1,1	E270 P362 A606 G610 A671 L701	G	E270		C	P362		G	A606		G	G610		C	A671		C	L701
Devon	46 breed	19201910	1,1	E270 P362 A606 G610 A671 L701	G	E270		C	P362		G	A606		G	G610		C	A671		C	L701
Devon	46 breed	19201911	1,1	E270 P362 A606 G610 A671 L701	G	E270		C	P362		G	A606		G	G610		C	A671		C	L701
Devon	46 breed	19201912	1,1	E270 P362 A606 G610 A671 L701	G	E270		C	P362		G	A606		G	G610		C	A671		C	L701
Devon	46 breed	19201913	1,1	E270 P362 A606 G610 A671 L701	G	E270		C	P362		G	A606		G	G610		C	A671		C	L701
Devon	46 breed	19201914	1,1	E270 P362 A606 G610 A671 L701	G	E270		C	P362		G	A606		G	G610		C	A671		C	L701
Devon	46 breed	19201915	1,1	E270 P362 A606 G610 A671 L701	G	E270		C	P362		G	A606		G	G610		C	A671		C	L701
Devon	46 breed	19201916	1,1	E270 P362 A606 G610 A671 L701	G	E270		C	P362		G	A606		G	G610		C	A671		C	L701
Devon	46 breed	19201917	1,1	E270 P362 A606 G610 A671 L701	G	E270		C	P362		G	A606		G	G610		C	A671		C	L701
Devon	46 breed	19201918	1,1	E270 P362 A606 G610 A671 L701	G	E270		C	P362		G	A606		G	G610		C	A671		C	L701
Devon	46 breed	19201919	1,1	E270 P362 A606 G610 A671 L701	G	E270		C	P362		G	A606		G	G610		C	A671		C	L701
Devon	46 breed	19201920	1,1	E270 P362 A606 G610 A671 L701	G	E270		C	P362		G	A606		G	G610		C	A671		C	L701
Devon	46 breed	19201921	1,1	E270 P362 A606 G610 A671 L701	G	E270		C	P362		G	A606		G	G610		C	A671		C	L701
Devon	46 breed	19201922	1,1	E270 P362 A606 G610 A671 L701	G	E270		C	P362		G	A606		G	G610		C	A671		C	L701
Devon	46 breed	19201923	nd	O O O S610 O O	O	O		O	O		O	O		A	S610		O	O		O	O
Devon	46 breed	19201924	1,2	(EQ)270 P362 A606 G610 A671 L701	S	(EQ)270		C	P362		G	A606		G	G610		C	A671		C	L701
Dexter	46 breed	19201932	1,1	E270 P362 A606 G610 A671 L701	G	E270		C	P362		G	A606		G	G610		C	A671		C	L701
Dexter	46 breed	19201933	1,2	(EQ)270 P362 A606 G610 A671 L701	S	(EQ)270		C	P362		G	A606		G	G610		C	A671		C	L701
Dexter	46 breed	19201934	1,3	E270 P362 (AT)606 (GS)610 A671 L701	G	E270		C	P362		R	(AT)606		R	(GS)610		C	A671		C	L701
Dexter	46 breed	19201935	4,5	(EQ)270 L362 A606 G610 A671 L701	S	(EQ)270		T	L362		G	A606		G	G610		C	A671		C	L701
Dexter	46 breed	19201936	1,1	E270 P362 A606 G610 A671 L701	G	E270		C	P362		G	A606		G	G610		C	A671		C	L701
Dexter	46 breed	19201937	1,2	(EQ)270 P362 A606 G610 A671 L701	S	(EQ)270		C	P362		G	A606		G	G610		C	A671		C	L701
Dexter	46 breed	19201938	1,1	E270 P362 A606 G610 A671 L701	G	E270		C	P362		G	A606		G	G610		C	A671		C	L701
Dexter	46 breed	19201939	1,3	E270 P362 (AT)606 (GS)610 A671 L701	G	E270		C	P362		R	(AT)606		R	(GS)610		C	A671		C	L701
Dexter	46 breed	19201940	1,3	E270 P362 (AT)606 (GS)610 A671 L701	G	E270		C	P362		R	(AT)606		R	(GS)610		C	A671		C	L701
Dexter	46 breed	19201941	1,1	E270 P362 A606 G610 A671 L701	G	E270		C	P362		G	A606		G	G610		C	A671		C	L701
Dexter	46 breed	19201942	1,3	E270 P362 (AT)606 (GS)610 A671 L701	G	E270		C	P362		R	(AT)606		R	(GS)610		C	A671		C	L701
Dexter	46 breed	19201943	1,1	E270 P362 A606 G610 A671 L701	G	E270		C	P362		G	A606		G	G610		C	A671		C	L701
Dexter	46 breed	19201944	1,1	E270 P362 A606 G610 A671 L701	G	E270		C	P362		G	A606		G	G610		C	A671		C	L701
Dexter	46 breed	19201945	1,1	E270 P362 A606 G610 A671 L701	G	E270		C	P362		G	A606		G	G610		C	A671		C	L701
Dexter	46 breed	19201946	1,3	E270 P362 (AT)606 (GS)610 A671 L701	G	E270		C	P362		R	(AT)606		R	(GS)610		C	A671		C	L701
Dexter	46 breed	19201947	1,1	E270 P362 A606 G610 A671 L701	G	E270		C	P362		G	A606		G	G610		C	A671		C	L701
Dexter	46 breed	19201948	1,1	E270 P362 A606 G610 A671 L701	G	E270		C	P362		G	A606		G	G610		C	A671		C	L701
Dexter	46 breed	19201949	1,2	(EQ)270 P362 A606 G610 A671 L701	S	(EQ)270		C	P362		G	A606		G	G610		C	A671		C	L701
Dexter	46 breed	19201950	1,3	E270 P362 (AT)606 (GS)610 A671 L701	G	E270		C	P362		R	(AT)606		R	(GS)610		C	A671		C	L701
Dexter	46 breed	19201951	1,2	(EQ)270 P362 A606 G610 A671 L701	S	(EQ)270		C	P362		G	A606		G	G610		C	A671		C	L701
Dexter	46 breed	19201952	1,1	E270 P362 A606 G610 A671 L701	G	E270		C	P362		G	A606		G	G610		C	A671		C	L701
Dexter	46 breed	19201953	1,5	(EQ)270 (PL)362 A606 G610 A671 L701	S	(EQ)270		Y	(PL)362		G	A606		G	G610		C	A671		C	L701
Dexter	46 breed	19201954	1,3	E270 P362 (AT)606 (GS)610 A671 L701	G	E270		C	P362		R	(AT)606		R	(GS)610		C	A671		C	L701
Dexter	46 breed	19201955	1,1	E270 P362 A606 G610 A671 L701	G	E270		C	P362		G	A606		G	G610		C	A671		C	L701
Gelbvieh	MBCDPv29	19929826	4,5	(EQ)270 L362 A606 G610 A671 L701	S	(EQ)270		T	L362		G	A606		G	G610		C	A671		C	L701
Gelbvieh	MBCDPv29	19989876	1,1	E270 P362 A606 G610 A671 L701	G	E270		C	P362		G	A606		G	G610		C	A671		C	L701
Gelbvieh	MBCDPv29	19999863	1,1	E270 P362 A606 G610 A671 L701	G	E270		C	P362		G	A606		G	G610		C	A671		C	L701
Gelbvieh	MBCDPv29	19999864	1,1	E270 P362 A606 G610 A671 L701	G	E270		C	P362		G	A606		G	G610		C	A671		C	L701
Gelbvieh	MBCDPv29	19999865	1,1	E270 P362 A606 G610 A671 L701	G	E270		C	P362		G	A606		G	G610		C	A671		C	L701
Gelbvieh	MBCDPv29	19999866	1,5	(EQ)270 (PL)362 A606 G610 A671 L701	S	(EQ)270		Y	(PL)362		G	A606		G	G610		C	A671		C	L701
Gelbvieh	46 breed	19280278	1,1	E270 P362 A606 G610 A671 L701	G	E270		C	P362		G	A606		G	G610		C	A671		C	L701
Gelbvieh	46 breed	19280385	1,4	E270 (PL)362 A606 G610 A671 L701	G	E270		Y	(PL)362		G	A606		G	G610		C	A671		C	L701
Gelbvieh	46 breed	19280390	1,1	E270 P362 A606 G610 A671 L701	G	E270		C	P362		G	A606		G	G610		C	A671		C	L701
Gelbvieh	46 breed	19280392	1,5	(EQ)270 (PL)362 A606 G610 A671 L701	S	(EQ)270		Y	(PL)362		G	A606		G	G610		C	A671		C	L701
Gelbvieh	46 breed	19280395	1,1	E270 P362 A606 G610 A671 L701	G	E270		C	P362		G	A606		G	G610		C	A671		C	L701
Gelbvieh	46 breed	19280398	1,4	E270 (PL)362 A606 G610 A671 L701	G	E270		Y	(PL)362		G	A606		G	G610		C	A671		C	L701
Gelbvieh	46 breed	19280401	1,4	E270 (PL)362 A606 G610 A671 L701	G	E270		Y	(PL)362		G	A606		G	G610		C	A671		C	L701
Gelbvieh	46 breed	19284287	1,1	E270 P362 A606 G610 A671 L701	G	E270		C	P362		G	A606		G	G610		C	A671		C	L701
Gelbvieh	46 breed	19284289	4,4	E270 L362 A606 G610 A671 L701	G	E270		T	L362		G	A606		G	G610		C	A671		C	L701
Gelbvieh	46 breed	19284291	4,4	E270 L362 A606 G610 A671 L701	G	E270		T	L362		G	A606		G	G610		C	A671		C	L701
Gelbvieh	46 breed	19284294	4,5	(EQ)270 L362 A606 G610 A671 L701	S	(EQ)270		T	L362		G	A606		G	G610		C	A671		C	L701
Gelbvieh	46 breed	19284297	1,1	E270 P362 A606 G610 A671 L701	G	E270		C	P362		G	A606		G	G610		C	A671		C	L701
Gelbvieh	46 breed	19284304	1,1	E270 P362 A606 G610 A671 L701	G	E270		C	P362		G	A606		G	G610		C	A671		C	L701
Gelbvieh	46 breed	19284307	1,4	E270 (PL)362 A606 G610 A671 L701	G	E270		Y	(PL)362		G	A606		G	G610		C	A671		C	L701
Gelbvieh	46 breed	19284313	1,5	(EQ)270 (PL)362 A606 G610 A671 L701	S	(EQ)270		Y	(PL)362		G	A606		G	G610		C	A671		C	L701
Gelbvieh	46 breed	19284316	1,4	E270 (PL)362 A606 G610 A671 L701	G	E270		Y	(PL)362		G	A606		G	G610		C	A671		C	L701
Gelbvieh	46 breed	19284322	1,4	E270 (PL)362 A606 G610 A671 L701	G	E270		Y	(PL)362		G	A606		G	G610		C	A671		C	L701
Gelbvieh	46 breed	19284326	1,4	E270 (PL)362 A606 G610 A671 L701	G	E270		Y	(PL)362		G	A606		G	G610		C	A671		C	L701
Gelbvieh	46 breed	19284335	1,5	(EQ)270 (PL)362 A606 G610 A671 L701	S	(EQ)270		Y	(PL)362		G	A606		G	G610		C	A671		C	L701
Gelbvieh	46 breed	19789816	1,4	E270 (PL)362 A606 G610 A671 L701	G	E270		Y	(PL)362		G	A606		G	G610		C	A671		C	L701
Gelbvieh	46 breed	19799802	1,5	(EQ)270 (PL)362 A606 G610 A671 L701	S	(EQ)270		Y	(PL)362		G	A606		G	G610		C	A671		C	L701
Gelbvieh	46 breed	19799805	4,4	E270 L362 A606 G610 A671 L701	G	E270		T	L362		G	A606		G	G610		C	A671		C	L701
Gelbvieh	46 breed	19949831	4,5	(EQ)270 L362 A606 G610 A671 L701	S	(EQ)270		T	L362		G	A606		G	G610		C	A671		C	L701
Gelbvieh	46 breed	20079840	1,5	(EQ)270 (PL)362 A606 G610 A671 L701	S	(EQ)270		Y	(PL)362		G	A606		G	G610		C	A671		C	L701
Guernsey	46 breed	299149	1,4	E270 (PL)362 A606 G610 A671 L701	G	E270		Y	(PL)362		G	A606		G	G610		C	A671		C	L701
Guernsey	46 breed	331984	3,4	E270 (PL)362 (AT)606 (GS)610 A671 L701	G	E270		Y	(PL)362		R	(AT)606		R	(GS)610		C	A671		C	L701
Guernsey	46 breed	19361402	1,1	E270 P362 A606 G610 A671 L701	G	E270		C	P362		G	A606		G	G610		C	A671		C	L701
Guernsey	46 breed	19361405	3,3	E270 P362 T606 S610 A671 L701	G	E270		C	P362		A	T606		A	S610		C	A671		C	L701
Guernsey	46 breed	19361408	3,3	E270 P362 T606 S610 A671 L701	G	E270		C	P362		A	T606		A	S610		C	A671		C	L701
Guernsey	46 breed	19361413	3,3	E270 P362 T606 S610 A671 L701	G	E270		C	P362		A	T606		A	S610		C	A671		C	L701
Guernsey	46 breed	19361416	1,3	E270 P362 (AT)606 (GS)610 A671 L701	G	E270		C	P362		R	(AT)606		R	(GS)610		C	A671		C	L701
Guernsey	46 breed	19361419	3,3	E270 P362 T606 S610 A671 L701	G	E270		C	P362		A	T606		A	S610		C	A671		C	L701
Guernsey	46 breed	19361422	1,3	E270 P362 (AT)606 (GS)610 A671 L701	G	E270		C	P362		R	(AT)606		R	(GS)610		C	A671		C	L701
Guernsey	46 breed	19361425	1,1	E270 P362 A606 G610 A671 L701	G	E270		C	P362		G	A606		G	G610		C	A671		C	L701
Guernsey	46 breed	19361428	1,3	E270 P362 (AT)606 (GS)610 A671 L701	G	E270		C	P362		R	(AT)606		R	(GS)610		C	A671		C	L701
Guernsey	46 breed	19361431	1,3	E270 P362 (AT)606 (GS)610 A671 L701	G	E270		C	P362		R	(AT)606		R	(GS)610		C	A671		C	L701
Guernsey	46 breed	19361434	1,1	E270 P362 A606 G610 A671 L701	G	E270		C	P362		G	A606		G	G610		C	A671		C	L701
Guernsey	46 breed	19361437	1,3	E270 P362 (AT)606 (GS)610 A671 L701	G	E270		C	P362		R	(AT)606		R	(GS)610		C	A671		C	L701
Guernsey	46 breed	19361439	1,1	E270 P362 A606 G610 A671 L701	G	E270		C	P362		G	A606		G	G610		C	A671		C	L701
Guernsey	46 breed	19361442	1,1	E270 P362 A606 G610 A671 L701	G	E270		C	P362		G	A606		G	G610		C	A671		C	L701
Guernsey	46 breed	19361445	3,3	E270 P362 T606 S610 A671 L701	G	E270		C	P362		A	T606		A	S610		C	A671		C	L701
Guernsey	46 breed	19361448	3,3	E270 P362 T606 S610 A671 L701	G	E270		C	P362		A	T606		A	S610		C	A671		C	L701
Guernsey	46 breed	19361451	3,3	E270 P362 T606 S610 A671 L701	G	E270		C	P362		A	T606		A	S610		C	A671		C	L701
Guernsey	46 breed	19361454	1,3	E270 P362 (AT)606 (GS)610 A671 L701	G	E270		C	P362		R	(AT)606		R	(GS)610		C	A671		C	L701
Guernsey	46 breed	19361456	1,4	E270 (PL)362 A606 G610 A671 L701	G	E270		Y	(PL)362		G	A606		G	G610		C	A671		C	L701
Guernsey	46 breed	19361459	1,3	E270 P362 (AT)606 (GS)610 A671 L701	G	E270		C	P362		R	(AT)606		R	(GS)610		C	A671		C	L701
Guernsey	46 breed	19361462	3,3	E270 P362 T606 S610 A671 L701	G	E270		C	P362		A	T606		A	S610		C	A671		C	L701
Guernsey	46 breed	19361464	1,3	E270 P362 (AT)606 (GS)610 A671 L701	G	E270		C	P362		R	(AT)606		R	(GS)610		C	A671		C	L701
Guernsey	46 breed	19361467	1,1	E270 P362 A606 G610 A671 L701	G	E270		C	P362		G	A606		G	G610		C	A671		C	L701
Guernsey	46 breed	19361470	3,3	E270 P362 T606 S610 A671 L701	G	E270		C	P362		A	T606		A	S610		C	A671		C	L701
Hereford	MBCDPv29	19969811	1,1	E270 P362 A606 G610 A671 L701	G	E270		C	P362		G	A606		G	G610		C	A671		C	L701
Hereford	MBCDPv29	19969812	1,1	E270 P362 A606 G610 A671 L701	G	E270		C	P362		G	A606		G	G610		C	A671		C	L701
Hereford	MBCDPv29	19999828	1,1	E270 P362 A606 G610 A671 L701	G	E270		C	P362		G	A606		G	G610		C	A671		C	L701
Hereford	MBCDPv29	19999829	1,2	(EQ)270 P362 A606 G610 A671 L701	S	(EQ)270		C	P362		G	A606		G	G610		C	A671		C	L701
Hereford	MBCDPv29	19999837	1,1	(EQ)270 (PL)362 A606 G610 A671 L701	G	E270		C	P362		G	A606		G	G610		C	A671		C	L701
Hereford	MBCDPv29	20049808	6,6	E270 P362 A606 G610 G671 L701	G	E270		C	P362		G	A606		G	G610		G	G671		C	L701
Hereford	46 breed	19231206	1,3	E270 P362 (AT)606 (GS)610 A671 L701	G	E270		C	P362		R	(AT)606		R	(GS)610		C	A671		C	L701
Hereford	46 breed	19231207	1,1	E270 P362 A606 G610 A671 L701	G	E270		C	P362		G	A606		G	G610		C	A671		C	L701
Hereford	46 breed	19231208	1,1	E270 P362 A606 G610 A671 L701	G	E270		C	P362		G	A606		G	G610		C	A671		C	L701
Hereford	46 breed	19231209	1,3	E270 P362 (AT)606 (GS)610 A671 L701	G	E270		C	P362		R	(AT)606		R	(GS)610		C	A671		C	L701
Hereford	46 breed	19231210	1,6	E270 P362 A606 G610 (AG)671 L701	G	E270		C	P362		G	A606		G	G610		S	(AG)671		C	L701
Hereford	46 breed	19231211	1,1	E270 P362 A606 G610 A671 L701	G	E270		C	P362		G	A606		G	G610		C	A671		C	L701
Hereford	46 breed	19231212	1,1	E270 P362 A606 G610 A671 L701	G	E270		C	P362		G	A606		G	G610		C	A671		C	L701
Hereford	46 breed	19231214	1,6	E270 P362 A606 G610 (AG)671 L701	G	E270		C	P362		G	A606		G	G610		S	(AG)671		C	L701
Hereford	46 breed	19231215	1,1	E270 P362 A606 G610 A671 L701	G	E270		C	P362		G	A606		G	G610		C	A671		C	L701
Hereford	46 breed	19231216	1,1	E270 P362 A606 G610 A671 L701	G	E270		C	P362		G	A606		G	G610		C	A671		C	L701
Hereford	46 breed	19231217	1,6	E270 P362 A606 G610 (AG)671 L701	G	E270		C	P362		G	A606		G	G610		S	(AG)671		C	L701
Hereford	46 breed	19231219	1,6	E270 P362 A606 G610 (AG)671 L701	G	E270		C	P362		G	A606		G	G610		S	(AG)671		C	L701
Hereford	46 breed	19231221	1,1	E270 P362 A606 G610 A671 L701	G	E270		C	P362		G	A606		G	G610		C	A671		C	L701
Hereford	46 breed	19231222	1,1	E270 P362 A606 G610 A671 L701	G	E270		C	P362		G	A606		G	G610		C	A671		C	L701
Hereford	46 breed	19231223	1,6	E270 P362 A606 G610 (AG)671 L701	G	E270		C	P362		G	A606		G	G610		S	(AG)671		C	L701
Hereford	46 breed	19231224	6,6	E270 P362 A606 G610 G671 L701	G	E270		C	P362		G	A606		G	G610		G	G671		C	L701
Hereford	46 breed	19231225	6,6	E270 P362 A606 G610 G671 L701	G	E270		C	P362		G	A606		G	G610		G	G671		C	L701
Hereford	46 breed	19231226	1,6	E270 P362 A606 G610 (AG)671 L701	G	E270		C	P362		G	A606		G	G610		S	(AG)671		C	L701
Hereford	46 breed	19231227	1,6	E270 P362 A606 G610 (AG)671 L701	G	E270		C	P362		G	A606		G	G610		S	(AG)671		C	L701
Hereford	46 breed	19231302	2,6	(EQ)270 P362 A606 G610 (AG)671 L701	S	(EQ)270		C	P362		G	A606		G	G610		S	(AG)671		C	L701
Hereford	46 breed	19231305	1,1	E270 P362 A606 G610 A671 L701	G	E270		C	P362		G	A606		G	G610		C	A671		C	L701
Hereford	46 breed	19231308	1,6	E270 P362 A606 G610 (AG)671 L701	G	E270		C	P362		G	A606		G	G610		S	(AG)671		C	L701
Hereford	46 breed	19234247	1,6	E270 P362 A606 G610 (AG)671 L701	G	E270		C	P362		G	A606		G	G610		S	(AG)671		C	L701
Hereford	46 breed	20059807	1,6	E270 P362 A606 G610 (AG)671 L701	G	E270		C	P362		G	A606		G	G610		S	(AG)671		C	L701
Highland	46 breed	19361102	1,3	E270 P362 (AT)606 (GS)610 A671 L701	G	E270		C	P362		R	(AT)606		R	(GS)610		C	A671		C	L701
Highland	46 breed	19361105	1,2	(EQ)270 P362 A606 G610 A671 L701	S	(EQ)270		C	P362		G	A606		G	G610		C	A671		C	L701
Highland	46 breed	19361108	1,1	E270 P362 A606 G610 A671 L701	G	E270		C	P362		G	A606		G	G610		C	A671		C	L701
Highland	46 breed	19361114	1,5	(EQ)270 (PL)362 A606 G610 A671 L701	S	(EQ)270		Y	(PL)362		G	A606		G	G610		C	A671		C	L701
Highland	46 breed	19361120	1,1	E270 P362 A606 G610 A671 L701	G	E270		C	P362		G	A606		G	G610		C	A671		C	L701
Highland	46 breed	19361123	1,3	E270 P362 (AT)606 (GS)610 A671 L701	G	E270		C	P362		R	(AT)606		R	(GS)610		C	A671		C	L701
Highland	46 breed	19361126	1,1	E270 P362 A606 G610 A671 L701	G	E270		C	P362		G	A606		G	G610		C	A671		C	L701
Highland	46 breed	19361129	1,1	E270 P362 A606 G610 A671 L701	G	E270		C	P362		G	A606		G	G610		C	A671		C	L701
Highland	46 breed	19361131	1,1	E270 P362 A606 G610 A671 L701	G	E270		C	P362		G	A606		G	G610		C	A671		C	L701
Highland	46 breed	19361133	1,1	E270 P362 A606 G610 A671 L701	G	E270		C	P362		G	A606		G	G610		C	A671		C	L701
Highland	46 breed	19361135	1,1	E270 P362 A606 G610 A671 L701	G	E270		C	P362		G	A606		G	G610		C	A671		C	L701
Highland	46 breed	19361138	1,1	E270 P362 A606 G610 A671 L701	G	E270		C	P362		G	A606		G	G610		C	A671		C	L701
Highland	46 breed	19361139	1,1	E270 P362 A606 G610 A671 L701	G	E270		C	P362		G	A606		G	G610		C	A671		C	L701
Highland	46 breed	19361142	1,1	E270 P362 A606 G610 A671 L701	G	E270		C	P362		G	A606		G	G610		C	A671		C	L701
Highland	46 breed	19361144	1,1	E270 P362 A606 G610 A671 L701	G	E270		C	P362		G	A606		G	G610		C	A671		C	L701
Highland	46 breed	19361146	1,5	(EQ)270 (PL)362 A606 G610 A671 L701	S	(EQ)270		Y	(PL)362		G	A606		G	G610		C	A671		C	L701
Highland	46 breed	19361149	1,1	E270 P362 A606 G610 A671 L701	G	E270		C	P362		G	A606		G	G610		C	A671		C	L701
Highland	46 breed	19361151	1,1	E270 P362 A606 G610 A671 L701	G	E270		C	P362		G	A606		G	G610		C	A671		C	L701
Highland	46 breed	19361153	1,1	E270 P362 A606 G610 A671 L701	G	E270		C	P362		G	A606		G	G610		C	A671		C	L701
Highland	46 breed	19361154	2,3	(EQ)270 P362 (AT)606 (GS)610 A671 L701	S	(EQ)270		C	P362		R	(AT)606		R	(GS)610		C	A671		C	L701
Highland	46 breed	19361156	1,1	E270 P362 A606 G610 A671 L701	G	E270		C	P362		G	A606		G	G610		C	A671		C	L701
Highland	46 breed	19361158	1,1	E270 P362 A606 G610 A671 L701	G	E270		C	P362		G	A606		G	G610		C	A671		C	L701
Highland	46 breed	19361160	1,3	E270 P362 (AT)606 (GS)610 A671 L701	G	E270		C	P362		R	(AT)606		R	(GS)610		C	A671		C	L701
Highland	46 breed	19361162	1,1	E270 P362 A606 G610 A671 L701	G	E270		C	P362		G	A606		G	G610		C	A671		C	L701
Holstein	46 breed	1288411	2,2	Q270 P362 A606 G610 A671 L701	C	Q270		C	P362		G	A606		G	G610		C	A671		C	L701
Holstein	46 breed	1491576	1,1	E270 P362 A606 G610 A671 L701	G	E270		C	P362		G	A606		G	G610		C	A671		C	L701
Holstein	46 breed	1564368	1,1	E270 P362 A606 G610 A671 L701	G	E270		C	P362		G	A606		G	G610		C	A671		C	L701
Holstein	46 breed	1593889	1,1	E270 P362 A606 G610 A671 L701	G	E270		C	P362		G	A606		G	G610		C	A671		C	L701
Holstein	46 breed	1659863	1,4	E270 (PL)362 A606 G610 A671 L701	G	E270		Y	(PL)362		G	A606		G	G610		C	A671		C	L701
Holstein	46 breed	1686496	1,5	(EQ)270 (PL)362 A606 G610 A671 L701	S	(EQ)270		Y	(PL)362		G	A606		G	G610		C	A671		C	L701
Holstein	46 breed	1690645	1,1	E270 P362 A606 G610 A671 L701	G	E270		C	P362		G	A606		G	G610		C	A671		C	L701
Holstein	46 breed	1692187	1,1	E270 P362 A606 G610 A671 L701	G	E270		C	P362		G	A606		G	G610		C	A671		C	L701
Holstein	46 breed	1693973	1,1	E270 P362 A606 G610 A671 L701	G	E270		C	P362		G	A606		G	G610		C	A671		C	L701
Holstein	46 breed	1696907	1,1	E270 P362 A606 G610 A671 L701	G	E270		C	P362		G	A606		G	G610		C	A671		C	L701
Holstein	46 breed	1717672	2,2	Q270 P362 A606 G610 A671 L701	C	Q270		C	P362		G	A606		G	G610		C	A671		C	L701
Holstein	46 breed	1775791	1,1	E270 P362 A606 G610 A671 L701	G	E270		C	P362		G	A606		G	G610		C	A671		C	L701
Holstein	46 breed	1802601	1,1	E270 P362 A606 G610 A671 L701	G	E270		C	P362		G	A606		G	G610		C	A671		C	L701
Holstein	46 breed	1831727	1,5	(EQ)270 (PL)362 A606 G610 A671 L701	S	(EQ)270		Y	(PL)362		G	A606		G	G610		C	A671		C	L701
Holstein	46 breed	1840481	1,2	(EQ)270 P362 A606 G610 A671 L701	S	(EQ)270		C	P362		G	A606		G	G610		C	A671		C	L701
Holstein	46 breed	1841175	1,2	(EQ)270 P362 A606 G610 A671 L701	S	(EQ)270		C	P362		G	A606		G	G610		C	A671		C	L701
Holstein	46 breed	1853476	1,1	E270 P362 A606 G610 A671 L701	G	E270		C	P362		G	A606		G	G610		C	A671		C	L701
Holstein	46 breed	1857310	1,1	E270 P362 A606 G610 A671 L701	G	E270		C	P362		G	A606		G	G610		C	A671		C	L701
Holstein	46 breed	1871145	1,2	(EQ)270 P362 A606 G610 A671 L701	S	(EQ)270		C	P362		G	A606		G	G610		C	A671		C	L701
Holstein	46 breed	1882286	1,2	(EQ)270 P362 A606 G610 A671 L701	S	(EQ)270		C	P362		G	A606		G	G610		C	A671		C	L701
Holstein	46 breed	1883110	1,1	E270 P362 A606 G610 A671 L701	G	E270		C	P362		G	A606		G	G610		C	A671		C	L701
Holstein	46 breed	1890073	1,1	E270 P362 A606 G610 A671 L701	G	E270		C	P362		G	A606		G	G610		C	A671		C	L701
Holstein	46 breed	1891008	1,1	E270 P362 A606 G610 A671 L701	G	E270		C	P362		G	A606		G	G610		C	A671		C	L701
Holstein	46 breed	1915832	1,1	E270 P362 A606 G610 A671 L701	G	E270		C	P362		G	A606		G	G610		C	A671		C	L701
Holstein	46 breed	1917128	1,1	E270 P362 A606 G610 A671 L701	G	E270		C	P362		G	A606		G	G610		C	A671		C	L701
Holstein	46 breed	1919035	1,4	E270 (PL)362 A606 G610 A671 L701	G	E270		Y	(PL)362		G	A606		G	G610		C	A671		C	L701
Holstein	46 breed	1919139	1,5	(EQ)270 (PL)362 A606 G610 A671 L701	S	(EQ)270		Y	(PL)362		G	A606		G	G610		C	A671		C	L701
Holstein	46 breed	1942680	1,4	E270 (PL)362 A606 G610 A671 L701	G	E270		Y	(PL)362		G	A606		G	G610		C	A671		C	L701
Holstein	46 breed	1947006	1,2	(EQ)270 P362 A606 G610 A671 L701	S	(EQ)270		C	P362		G	A606		G	G610		C	A671		C	L701
Holstein	46 breed	1948471	nd	O O O (GS)610 O O	O	O		O	O		O	O		R	(GS)610		O	O		O	O
Holstein	46 breed	1952720	1,1	E270 P362 A606 G610 A671 L701	G	E270		C	P362		G	A606		G	G610		C	A671		C	L701
Holstein	46 breed	1953717	1,1	E270 P362 A606 G610 A671 L701	G	E270		C	P362		G	A606		G	G610		C	A671		C	L701
Holstein	46 breed	1953800	1,4	E270 (PL)362 A606 G610 A671 L701	G	E270		Y	(PL)362		G	A606		G	G610		C	A671		C	L701
Holstein	46 breed	1957142	1,1	E270 P362 A606 G610 A671 L701	G	E270		C	P362		G	A606		G	G610		C	A671		C	L701
Holstein	46 breed	1959779	1,1	E270 P362 A606 G610 A671 L701	G	E270		C	P362		G	A606		G	G610		C	A671		C	L701
Holstein	46 breed	1968500	1,1	E270 P362 A606 G610 A671 L701	G	E270		C	P362		G	A606		G	G610		C	A671		C	L701
Holstein	46 breed	1976421	1,5	(EQ)270 (PL)362 A606 G610 A671 L701	S	(EQ)270		Y	(PL)362		G	A606		G	G610		C	A671		C	L701
Holstein	46 breed	1988936	1,2	(EQ)270 P362 A606 G610 A671 L701	S	(EQ)270		C	P362		G	A606		G	G610		C	A671		C	L701
Holstein	46 breed	2008001	1,4	E270 (PL)362 A606 G610 A671 L701	G	E270		Y	(PL)362		G	A606		G	G610		C	A671		C	L701
Holstein	46 breed	2017702	1,2	(EQ)270 P362 A606 G610 A671 L701	S	(EQ)270		C	P362		G	A606		G	G610		C	A671		C	L701
Holstein	46 breed	2031596	1,5	(EQ)270 (PL)362 A606 G610 A671 L701	S	(EQ)270		Y	(PL)362		G	A606		G	G610		C	A671		C	L701
Holstein	46 breed	2035807	1,2	(EQ)270 P362 A606 G610 A671 L701	S	(EQ)270		C	P362		G	A606		G	G610		C	A671		C	L701
Holstein	46 breed	2087326	nd	O O O (GS)610 O O	O	O		O	O		O	O		R	(GS)610		O	O		O	O
Holstein	46 breed	2087793	nd	O O O (GS)610 O O	O	O		O	O		O	O		R	(GS)610		O	O		O	O
Holstein	46 breed	2092528	nd	O O O O O O	O	O		O	O		O	O		O	O		O	O		O	O
Holstein	46 breed	2106163	1,1	E270 P362 A606 G610 A671 L701	G	E270		C	P362		G	A606		G	G610		C	A671		C	L701
Holstein	46 breed	2122623	1,2	(EQ)270 P362 A606 G610 A671 L701	S	(EQ)270		C	P362		G	A606		G	G610		C	A671		C	L701
Holstein	46 breed	2127154	2,2	Q270 P362 A606 G610 A671 L701	C	Q270		C	P362		G	A606		G	G610		C	A671		C	L701
Holstein	46 breed	2128882	1,1	E270 P362 A606 G610 A671 L701	G	E270		C	P362		G	A606		G	G610		C	A671		C	L701
Holstein	46 breed	2131862	1,2	(EQ)270 P362 A606 G610 A671 L701	S	(EQ)270		C	P362		G	A606		G	G610		C	A671		C	L701
Holstein	46 breed	2168933	1,1	E270 P362 A606 G610 A671 L701	G	E270		C	P362		G	A606		G	G610		C	A671		C	L701
Holstein	46 breed	2172405	1,1	E270 P362 A606 G610 A671 L701	G	E270		C	P362		G	A606		G	G610		C	A671		C	L701
Holstein	46 breed	2181081	1,1	E270 P362 A606 G610 A671 L701	G	E270		C	P362		G	A606		G	G610		C	A671		C	L701
Holstein	46 breed	2182729	1,1	E270 P362 A606 G610 A671 L701	G	E270		C	P362		G	A606		G	G610		C	A671		C	L701
Holstein	46 breed	2192311	1,1	E270 P362 A606 G610 A671 L701	G	E270		C	P362		G	A606		G	G610		C	A671		C	L701
Holstein	46 breed	2198463	1,1	E270 P362 A606 G610 A671 L701	G	E270		C	P362		G	A606		G	G610		C	A671		C	L701
Holstein	46 breed	2215228	1,1	E270 P362 A606 G610 A671 L701	G	E270		C	P362		G	A606		G	G610		C	A671		C	L701
Holstein	46 breed	2227161	2,2	Q270 P362 A606 G610 A671 L701	C	Q270		C	P362		G	A606		G	G610		C	A671		C	L701
Holstein	46 breed	2264218	1,1	E270 P362 A606 G610 A671 L701	G	E270		C	P362		G	A606		G	G610		C	A671		C	L701
Holstein	46 breed	2271045	nd	O O A606 G610 O O	O	O		O	O		G	A606		G	G610		O	O		O	O
Holstein	46 breed	2277541	1,1	E270 P362 A606 G610 A671 L701	G	E270		C	P362		G	A606		G	G610		C	A671		C	L701
Holstein	46 breed	2314284	1,1	E270 P362 A606 G610 A671 L701	G	E270		C	P362		G	A606		G	G610		C	A671		C	L701
Holstein	46 breed	2325626	1,1	E270 P362 A606 G610 A671 L701	G	E270		C	P362		G	A606		G	G610		C	A671		C	L701
Holstein	46 breed	2332137	1,2	(EQ)270 P362 A606 G610 A671 L701	S	(EQ)270		C	P362		G	A606		G	G610		C	A671		C	L701
Holstein	46 breed	2339887	1,1	E270 P362 A606 G610 A671 L701	G	E270		C	P362		G	A606		G	G610		C	A671		C	L701
Holstein	46 breed	2347462	1,2	(EQ)270 P362 A606 G610 A671 L701	S	(EQ)270		C	P362		G	A606		G	G610		C	A671		C	L701
Holstein	46 breed	2347464	1,2	(EQ)270 P362 A606 G610 A671 L701	S	(EQ)270		C	P362		G	A606		G	G610		C	A671		C	L701
Holstein	46 breed	2368204	1,1	E270 P362 A606 G610 A671 L701	G	E270		C	P362		G	A606		G	G610		C	A671		C	L701
Holstein	46 breed	2383767	1,2	(EQ)270 P362 A606 G610 A671 L701	S	(EQ)270		C	P362		G	A606		G	G610		C	A671		C	L701
Holstein	46 breed	2387453	2,5	Q270 (PL)362 A606 G610 A671 L701	C	Q270		Y	(PL)362		G	A606		G	G610		C	A671		C	L701
Holstein	46 breed	2389144	1,2	(EQ)270 P362 A606 G610 A671 L701	S	(EQ)270		C	P362		G	A606		G	G610		C	A671		C	L701
Holstein	46 breed	2392029	1,1	E270 P362 A606 G610 A671 L701	G	E270		C	P362		G	A606		G	G610		C	A671		C	L701
Holstein	46 breed	2397271	1,2	(EQ)270 P362 A606 G610 A671 L701	S	(EQ)270		C	P362		G	A606		G	G610		C	A671		C	L701
Holstein	46 breed	2451927	1,2	(EQ)270 P362 A606 G610 A671 L701	S	(EQ)270		C	P362		G	A606		G	G610		C	A671		C	L701
Holstein	46 breed	2455053	1,1	E270 P362 A606 G610 A671 L701	G	E270		C	P362		G	A606		G	G610		C	A671		C	L701
Holstein	46 breed	2473557	1,1	E270 P362 A606 G610 A671 L701	G	E270		C	P362		G	A606		G	G610		C	A671		C	L701
Holstein	46 breed	2501768	1,2	(EQ)270 P362 A606 G610 A671 L701	S	(EQ)270		C	P362		G	A606		G	G610		C	A671		C	L701
Holstein	46 breed	2514910	1,2	(EQ)270 P362 A606 G610 A671 L701	S	(EQ)270		C	P362		G	A606		G	G610		C	A671		C	L701
Holstein	46 breed	2536960	1,5	(EQ)270 (PL)362 A606 G610 A671 L701	S	(EQ)270		Y	(PL)362		G	A606		G	G610		C	A671		C	L701
Holstein	46 breed	2544920	1,4	E270 (PL)362 A606 G610 A671 L701	G	E270		Y	(PL)362		G	A606		G	G610		C	A671		C	L701
Holstein	46 breed	2576863	1,1	E270 P362 A606 G610 A671 L701	G	E270		C	P362		G	A606		G	G610		C	A671		C	L701
Holstein	46 breed	2672328	1,2	(EQ)270 P362 A606 G610 A671 L701	S	(EQ)270		C	P362		G	A606		G	G610		C	A671		C	L701
Holstein	46 breed	2672344	1,4	E270 (PL)362 A606 G610 A671 L701	G	E270		Y	(PL)362		G	A606		G	G610		C	A671		C	L701
Holstein	46 breed	2952033	1,2	(EQ)270 P362 A606 G610 A671 L701	S	(EQ)270		C	P362		G	A606		G	G610		C	A671		C	L701
Holstein	46 breed	38569098	1,2	(EQ)270 P362 A606 G610 A671 L701	S	(EQ)270		C	P362		G	A606		G	G610		C	A671		C	L701
Indu-Brazil	46 breed	19361502	1,1	E270 P362 A606 G610 A671 L701	G	E270		C	P362		G	A606		G	G610		C	A671		C	L701
Indu-Brazil	46 breed	19361505	1,1	E270 P362 A606 G610 A671 L701	G	E270		C	P362		G	A606		G	G610		C	A671		C	L701
Indu-Brazil	46 breed	19361508	1,1	E270 P362 A606 G610 A671 L701	G	E270		C	P362		G	A606		G	G610		C	A671		C	L701
Indu-Brazil	46 breed	19361511	1,1	E270 P362 A606 G610 A671 L701	G	E270		C	P362		G	A606		G	G610		C	A671		C	L701
Indu-Brazil	46 breed	19361513	1,1	E270 P362 A606 G610 A671 L701	G	E270		C	P362		G	A606		G	G610		C	A671		C	L701
Indu-Brazil	46 breed	19361514	1,1	E270 P362 A606 G610 A671 L701	G	E270		C	P362		G	A606		G	G610		C	A671		C	L701
Indu-Brazil	46 breed	19361516	1,1	E270 P362 A606 G610 A671 L701	G	E270		C	P362		G	A606		G	G610		C	A671		C	L701
Indu-Brazil	46 breed	19361518	1,1	E270 P362 A606 G610 A671 L701	G	E270		C	P362		G	A606		G	G610		C	A671		C	L701
Indu-Brazil	46 breed	19361521	1,1	E270 P362 A606 G610 A671 L701	G	E270		C	P362		G	A606		G	G610		C	A671		C	L701
Indu-Brazil	46 breed	19361524	1,1	E270 P362 A606 G610 A671 L701	G	E270		C	P362		G	A606		G	G610		C	A671		C	L701
Indu-Brazil	46 breed	19361525	1,1	E270 P362 A606 G610 A671 L701	G	E270		C	P362		G	A606		G	G610		C	A671		C	L701
Indu-Brazil	46 breed	19361527	1,1	E270 P362 A606 G610 A671 L701	G	E270		C	P362		G	A606		G	G610		C	A671		C	L701
Indu-Brazil	46 breed	19361528	1,1	E270 P362 A606 G610 A671 L701	G	E270		C	P362		G	A606		G	G610		C	A671		C	L701
Indu-Brazil	46 breed	19361529	1,1	E270 P362 A606 G610 A671 L701	G	E270		C	P362		G	A606		G	G610		C	A671		C	L701
Indu-Brazil	46 breed	19361531	1,1	E270 P362 A606 G610 A671 L701	G	E270		C	P362		G	A606		G	G610		C	A671		C	L701
Indu-Brazil	46 breed	19361532	1,1	E270 P362 A606 G610 A671 L701	G	E270		C	P362		G	A606		G	G610		C	A671		C	L701
Indu-Brazil	46 breed	19361534	1,1	E270 P362 A606 G610 A671 L701	G	E270		C	P362		G	A606		G	G610		C	A671		C	L701
Indu-Brazil	46 breed	19361537	1,1	E270 P362 A606 G610 A671 L701	G	E270		C	P362		G	A606		G	G610		C	A671		C	L701
Indu-Brazil	46 breed	19361539	1,1	E270 P362 A606 G610 A671 L701	G	E270		C	P362		G	A606		G	G610		C	A671		C	L701
Indu-Brazil	46 breed	19361540	1,1	E270 P362 A606 G610 A671 L701	G	E270		C	P362		G	A606		G	G610		C	A671		C	L701
Indu-Brazil	46 breed	19361542	1,1	E270 P362 A606 G610 A671 L701	G	E270		C	P362		G	A606		G	G610		C	A671		C	L701
Indu-Brazil	46 breed	19361544	1,1	E270 P362 A606 G610 A671 L701	G	E270		C	P362		G	A606		G	G610		C	A671		C	L701
Indu-Brazil	46 breed	19361546	1,1	E270 P362 A606 G610 A671 L701	G	E270		C	P362		G	A606		G	G610		C	A671		C	L701
Indu-Brazil	46 breed	19361548	1,1	E270 P362 A606 G610 A671 L701	G	E270		C	P362		G	A606		G	G610		C	A671		C	L701
Jersey	46 breed	665185	1,2	(EQ)270 P362 A606 G610 A671 L701	S	(EQ)270		C	P362		G	A606		G	G610		C	A671		C	L701
Jersey	46 breed	665195	1,1	E270 P362 A606 G610 A671 L701	G	E270		C	P362		G	A606		G	G610		C	A671		C	L701
Jersey	46 breed	665951	1,1	E270 P362 A606 G610 A671 L701	G	E270		C	P362		G	A606		G	G610		C	A671		C	L701
Jersey	46 breed	2914728	1,1	E270 P362 A606 G610 A671 L701	G	E270		C	P362		G	A606		G	G610		C	A671		C	L701
Jersey	46 breed	2917646	1,1	E270 P362 A606 G610 A671 L701	G	E270		C	P362		G	A606		G	G610		C	A671		C	L701
Jersey	46 breed	2921041	1,1	E270 P362 A606 G610 A671 L701	G	E270		C	P362		G	A606		G	G610		C	A671		C	L701
Jersey	46 breed	2931795	1,1	E270 P362 A606 G610 A671 L701	G	E270		C	P362		G	A606		G	G610		C	A671		C	L701
Jersey	46 breed	2956650	1,1	E270 P362 A606 G610 A671 L701	G	E270		C	P362		G	A606		G	G610		C	A671		C	L701
Jersey	46 breed	2959527	1,1	E270 P362 A606 G610 A671 L701	G	E270		C	P362		G	A606		G	G610		C	A671		C	L701
Jersey	46 breed	43289343	1,1	E270 P362 A606 G610 A671 L701	G	E270		C	P362		G	A606		G	G610		C	A671		C	L701
Jersey	46 breed	67010234	1,1	E270 P362 A606 G610 A671 L701	G	E270		C	P362		G	A606		G	G610		C	A671		C	L701
Jersey	46 breed	110896009	1,2	(EQ)270 P362 A606 G610 A671 L701	S	(EQ)270		C	P362		G	A606		G	G610		C	A671		C	L701
Jersey	46 breed	111023978	1,1	E270 P362 A606 G610 A671 L701	G	E270		C	P362		G	A606		G	G610		C	A671		C	L701
Jersey	46 breed	111693814	1,4	E270 (PL)362 A606 G610 A671 L701	G	E270		Y	(PL)362		G	A606		G	G610		C	A671		C	L701
Jersey	46 breed	111943704	1,4	E270 (PL)362 A606 G610 A671 L701	G	E270		Y	(PL)362		G	A606		G	G610		C	A671		C	L701
Jersey	46 breed	112158127	1,1	E270 P362 A606 G610 A671 L701	G	E270		C	P362		G	A606		G	G610		C	A671		C	L701
Jersey	46 breed	112296878	1,1	E270 P362 A606 G610 A671 L701	G	E270		C	P362		G	A606		G	G610		C	A671		C	L701
Jersey	46 breed	112465212	1,1	E270 P362 A606 G610 A671 L701	G	E270		C	P362		G	A606		G	G610		C	A671		C	L701
Jersey	46 breed	112505228	1,2	(EQ)270 P362 A606 G610 A671 L701	S	(EQ)270		C	P362		G	A606		G	G610		C	A671		C	L701
Jersey	46 breed	112665797	1,1	E270 P362 A606 G610 A671 L701	G	E270		C	P362		G	A606		G	G610		C	A671		C	L701
Jersey	46 breed	112722124	1,1	E270 P362 A606 G610 A671 L701	G	E270		C	P362		G	A606		G	G610		C	A671		C	L701
Jersey	46 breed	112756709	1,1	E270 P362 A606 G610 A671 L701	G	E270		C	P362		G	A606		G	G610		C	A671		C	L701
Jersey	46 breed	112817055	nd	O O A606 G610 O O	O	O		O	O		G	A606		G	G610		O	O		O	O
Jersey	46 breed	112861438	1,1	E270 P362 A606 G610 A671 L701	G	E270		C	P362		G	A606		G	G610		C	A671		C	L701
Jersey	46 breed	112913386	1,1	E270 P362 A606 G610 A671 L701	G	E270		C	P362		G	A606		G	G610		C	A671		C	L701
Jersey	46 breed	113201912	1,2	(EQ)270 P362 A606 G610 A671 L701	S	(EQ)270		C	P362		G	A606		G	G610		C	A671		C	L701
Jersey	46 breed	113671403	1,1	E270 P362 A606 G610 A671 L701	G	E270		C	P362		G	A606		G	G610		C	A671		C	L701
Jersey	46 breed	113791527	1,2	(EQ)270 P362 A606 G610 A671 L701	S	(EQ)270		C	P362		G	A606		G	G610		C	A671		C	L701
Jersey	46 breed	114090021	1,1	E270 P362 A606 G610 A671 L701	G	E270		C	P362		G	A606		G	G610		C	A671		C	L701
Limousin	MBCDPv29	19989837	1,5	E270 P362 A606 G610 A671 L701	S	(EQ)270		Y	(PL)362		G	A606		G	G610		C	A671		C	L701
Limousin	MBCDPv29	19989863	1,1	E270 P362 A606 G610 A671 L701	G	E270		C	P362		G	A606		G	G610		C	A671		C	L701
Limousin	MBCDPv29	19999833	1,1	E270 P362 A606 G610 A671 L701	G	E270		C	P362		G	A606		G	G610		C	A671		C	L701
Limousin	MBCDPv29	19999834	1,1	E270 P362 A606 G610 A671 L701	G	E270		C	P362		G	A606		G	G610		C	A671		C	L701
Limousin	MBCDPv29	19999835	1,1	E270 P362 A606 G610 A671 L701	G	E270		C	P362		G	A606		G	G610		C	A671		C	L701
Limousin	MBCDPv29	19999838	1,1	E270 P362 A606 G610 A671 L701	G	E270		C	P362		G	A606		G	G610		C	A671		C	L701
Limousin	46 breed	19264076	1,5	(EQ)270 (PL)362 A606 G610 A671 L701	S	(EQ)270		Y	(PL)362		G	A606		G	G610		C	A671		C	L701
Limousin	46 breed	19264235	1,1	E270 P362 A606 G610 A671 L701	G	E270		C	P362		G	A606		G	G610		C	A671		C	L701
Limousin	46 breed	19264243	1,1	E270 P362 A606 G610 A671 L701	G	E270		C	P362		G	A606		G	G610		C	A671		C	L701
Limousin	46 breed	19264311	1,1	E270 P362 A606 G610 A671 L701	G	E270		C	P362		G	A606		G	G610		C	A671		C	L701
Limousin	46 breed	19264337	1,1	E270 P362 A606 G610 A671 L701	G	E270		C	P362		G	A606		G	G610		C	A671		C	L701
Limousin	46 breed	19264357	1,4	E270 (PL)362 A606 G610 A671 L701	G	E270		Y	(PL)362		G	A606		G	G610		C	A671		C	L701
Limousin	46 breed	19264414	1,1	E270 P362 A606 G610 A671 L701	G	E270		C	P362		G	A606		G	G610		C	A671		C	L701
Limousin	46 breed	19264417	3,4	E270 (PL)362 (AT)606 (GS)610 A671 L701	G	E270		Y	(PL)362		R	(AT)606		R	(GS)610		C	A671		C	L701
Limousin	46 breed	19264419	4,5	(EQ)270 L362 A606 G610 A671 L701	S	(EQ)270		T	L362		G	A606		G	G610		C	A671		C	L701
Limousin	46 breed	19264421	1,1	E270 P362 A606 G610 A671 L701	G	E270		C	P362		G	A606		G	G610		C	A671		C	L701
Limousin	46 breed	19264424	1,1	E270 P362 A606 G610 A671 L701	G	E270		C	P362		G	A606		G	G610		C	A671		C	L701
Limousin	46 breed	19264429	1,1	E270 P362 A606 G610 A671 L701	G	E270		C	P362		G	A606		G	G610		C	A671		C	L701
Limousin	46 breed	19264432	1,1	E270 P362 A606 G610 A671 L701	G	E270		C	P362		G	A606		G	G610		C	A671		C	L701
Limousin	46 breed	19264435	1,1	E270 P362 A606 G610 A671 L701	G	E270		C	P362		G	A606		G	G610		C	A671		C	L701
Limousin	46 breed	19264438	1,1	E270 P362 A606 G610 A671 L701	G	E270		C	P362		G	A606		G	G610		C	A671		C	L701
Limousin	46 breed	19264441	1,1	E270 P362 A606 G610 A671 L701	G	E270		C	P362		G	A606		G	G610		C	A671		C	L701
Limousin	46 breed	19264450	1,1	E270 P362 A606 G610 A671 L701	G	E270		C	P362		G	A606		G	G610		C	A671		C	L701
Limousin	46 breed	19264460	1,1	E270 P362 A606 G610 A671 L701	G	E270		C	P362		G	A606		G	G610		C	A671		C	L701
Limousin	46 breed	19264466	1,1	E270 P362 A606 G610 A671 L701	G	E270		C	P362		G	A606		G	G610		C	A671		C	L701
Limousin	46 breed	19264468	1,1	E270 P362 A606 G610 A671 L701	G	E270		C	P362		G	A606		G	G610		C	A671		C	L701
Limousin	46 breed	19264473	1,1	E270 P362 A606 G610 A671 L701	G	E270		C	P362		G	A606		G	G610		C	A671		C	L701
Limousin	46 breed	19989849	1,1	E270 P362 A606 G610 A671 L701	G	E270		C	P362		G	A606		G	G610		C	A671		C	L701
Limousin	46 breed	19989857	1,5	(EQ)270 (PL)362 A606 G610 A671 L701	S	(EQ)270		Y	(PL)362		G	A606		G	G610		C	A671		C	L701
Limousin	46 breed	20079858	1,1	E270 P362 A606 G610 A671 L701	G	E270		C	P362		G	A606		G	G610		C	A671		C	L701
Maine-Anjou	MBCDPv29	19999900	1,1	E270 P362 A606 G610 A671 L701	G	E270		C	P362		G	A606		G	G610		C	A671		C	L701
Maine-Anjou	MBCDPv29	19999901	1,1	E270 P362 A606 G610 A671 L701	G	E270		C	P362		G	A606		G	G610		C	A671		C	L701
Maine-Anjou	MBCDPv29	19999902	1,1	E270 P362 A606 G610 A671 L701	G	E270		C	P362		G	A606		G	G610		C	A671		C	L701
Maine-Anjou	MBCDPv29	19999903	1,1	E270 P362 A606 G610 A671 L701	G	E270		C	P362		G	A606		G	G610		C	A671		C	L701
Maine-Anjou	MBCDPv29	19999904	1,1	E270 P362 A606 G610 A671 L701	G	E270		C	P362		G	A606		G	G610		C	A671		C	L701
Maine-Anjou	46 breed	19305041	1,1	E270 P362 A606 G610 A671 L701	G	E270		C	P362		G	A606		G	G610		C	A671		C	L701
Maine-Anjou	46 breed	19305142	1,1	E270 P362 A606 G610 A671 L701	G	E270		C	P362		G	A606		G	G610		C	A671		C	L701
Maine-Anjou	46 breed	19305145	1,1	E270 P362 A606 G610 A671 L701	G	E270		C	P362		G	A606		G	G610		C	A671		C	L701
Maine-Anjou	46 breed	19305147	1,5	(EQ)270 (PL)362 A606 G610 A671 L701	S	(EQ)270		Y	(PL)362		G	A606		G	G610		C	A671		C	L701
Maine-Anjou	46 breed	19305150	1,1	E270 P362 A606 G610 A671 L701	G	E270		C	P362		G	A606		G	G610		C	A671		C	L701
Maine-Anjou	46 breed	19305152	1,1	E270 P362 A606 G610 A671 L701	G	E270		C	P362		G	A606		G	G610		C	A671		C	L701
Maine-Anjou	46 breed	19305158	1,5	(EQ)270 (PL)362 A606 G610 A671 L701	S	(EQ)270		Y	(PL)362		G	A606		G	G610		C	A671		C	L701
Maine-Anjou	46 breed	19305162	1,2	(EQ)270 P362 A606 G610 A671 L701	S	(EQ)270		C	P362		G	A606		G	G610		C	A671		C	L701
Maine-Anjou	46 breed	19305165	1,8	E270 P362 (AT)606 G610 A671 L701	G	E270		C	P362		R	(AT)606		G	G610		C	A671		C	L701
Maine-Anjou	46 breed	19305168	1,1	E270 P362 A606 G610 A671 L701	G	E270		C	P362		G	A606		G	G610		C	A671		C	L701
Maine-Anjou	46 breed	19305171	1,1	E270 P362 A606 G610 A671 L701	G	E270		C	P362		G	A606		G	G610		C	A671		C	L701
Maine-Anjou	46 breed	19305173	1,5	(EQ)270 (PL)362 A606 G610 A671 L701	S	(EQ)270		Y	(PL)362		G	A606		G	G610		C	A671		C	L701
Maine-Anjou	46 breed	19305175	1,1	E270 P362 A606 G610 A671 L701	G	E270		C	P362		G	A606		G	G610		C	A671		C	L701
Maine-Anjou	46 breed	19305184	1,1	E270 P362 A606 G610 A671 L701	G	E270		C	P362		G	A606		G	G610		C	A671		C	L701
Maine-Anjou	46 breed	19305187	1,1	E270 P362 A606 G610 A671 L701	G	E270		C	P362		G	A606		G	G610		C	A671		C	L701
Maine-Anjou	46 breed	19305190	1,3	E270 P362 (AT)606 (GS)610 A671 L701	G	E270		C	P362		R	(AT)606		R	(GS)610		C	A671		C	L701
Maine-Anjou	46 breed	19305192	1,1	E270 P362 A606 G610 A671 L701	G	E270		C	P362		G	A606		G	G610		C	A671		C	L701
Maine-Anjou	46 breed	19305195	1,1	E270 P362 A606 G610 A671 L701	G	E270		C	P362		G	A606		G	G610		C	A671		C	L701
Maine-Anjou	46 breed	19305198	1,1	E270 P362 A606 G610 A671 L701	G	E270		C	P362		G	A606		G	G610		C	A671		C	L701
Maine-Anjou	46 breed	19305201	1,1	E270 P362 A606 G610 A671 L701	G	E270		C	P362		G	A606		G	G610		C	A671		C	L701
Maine-Anjou	46 breed	19305204	1,1	E270 P362 A606 G610 A671 L701	G	E270		C	P362		G	A606		G	G610		C	A671		C	L701
Maine-Anjou	46 breed	19305207	2,5	Q270 (PL)362 A606 G610 A671 L701	C	Q270		Y	(PL)362		G	A606		G	G610		C	A671		C	L701
Maine-Anjou	46 breed	19305209	1,2	(EQ)270 P362 A606 G610 A671 L701	S	(EQ)270		C	P362		G	A606		G	G610		C	A671		C	L701
Maine-Anjou	46 breed	19305321	1,1	E270 P362 A606 G610 A671 L701	G	E270		C	P362		G	A606		G	G610		C	A671		C	L701
Marchigiana	46 breed	19360404	1,1	E270 P362 A606 G610 A671 L701	G	E270		C	P362		G	A606		G	G610		C	A671		C	L701
Marchigiana	46 breed	19360406	1,1	E270 P362 A606 G610 A671 L701	G	E270		C	P362		G	A606		G	G610		C	A671		C	L701
Marchigiana	46 breed	19360409	1,1	E270 P362 A606 G610 A671 L701	G	E270		C	P362		G	A606		G	G610		C	A671		C	L701
Marchigiana	46 breed	19360410	1,1	E270 P362 A606 G610 A671 L701	G	E270		C	P362		G	A606		G	G610		C	A671		C	L701
Marchigiana	46 breed	19360415	1,1	E270 P362 A606 G610 A671 L701	G	E270		C	P362		G	A606		G	G610		C	A671		C	L701
Marchigiana	46 breed	19360417	1,1	E270 P362 A606 G610 A671 L701	G	E270		C	P362		G	A606		G	G610		C	A671		C	L701
Marchigiana	46 breed	19360420	1,1	E270 P362 A606 G610 A671 L701	G	E270		C	P362		G	A606		G	G610		C	A671		C	L701
Marchigiana	46 breed	19360422	1,1	E270 P362 A606 G610 A671 L701	G	E270		C	P362		G	A606		G	G610		C	A671		C	L701
Marchigiana	46 breed	19360425	1,1	E270 P362 A606 G610 A671 L701	G	E270		C	P362		G	A606		G	G610		C	A671		C	L701
Marchigiana	46 breed	19360427	1,1	E270 P362 A606 G610 A671 L701	G	E270		C	P362		G	A606		G	G610		C	A671		C	L701
Marchigiana	46 breed	19360430	1,1	E270 P362 A606 G610 A671 L701	G	E270		C	P362		G	A606		G	G610		C	A671		C	L701
Marchigiana	46 breed	19360434	1,1	E270 P362 A606 G610 A671 L701	G	E270		C	P362		G	A606		G	G610		C	A671		C	L701
Marchigiana	46 breed	19360437	1,1	E270 P362 A606 G610 A671 L701	G	E270		C	P362		G	A606		G	G610		C	A671		C	L701
Marchigiana	46 breed	19360439	1,1	E270 P362 A606 G610 A671 L701	G	E270		C	P362		G	A606		G	G610		C	A671		C	L701
Marchigiana	46 breed	19360441	1,1	E270 P362 A606 G610 A671 L701	G	E270		C	P362		G	A606		G	G610		C	A671		C	L701
Marchigiana	46 breed	19360442	1,1	E270 P362 A606 G610 A671 L701	G	E270		C	P362		G	A606		G	G610		C	A671		C	L701
Marchigiana	46 breed	19360450	1,1	E270 P362 A606 G610 A671 L701	G	E270		C	P362		G	A606		G	G610		C	A671		C	L701
Marchigiana	46 breed	19360452	1,1	E270 P362 A606 G610 A671 L701	G	E270		C	P362		G	A606		G	G610		C	A671		C	L701
Marchigiana	46 breed	19360453	1,1	E270 P362 A606 G610 A671 L701	G	E270		C	P362		G	A606		G	G610		C	A671		C	L701
Marchigiana	46 breed	19360457	1,1	E270 P362 A606 G610 A671 L701	G	E270		C	P362		G	A606		G	G610		C	A671		C	L701
Marchigiana	46 breed	19360459	1,1	E270 P362 A606 G610 A671 L701	G	E270		C	P362		G	A606		G	G610		C	A671		C	L701
Marchigiana	46 breed	19360462	1,1	E270 P362 A606 G610 A671 L701	G	E270		C	P362		G	A606		G	G610		C	A671		C	L701
Marchigiana	46 breed	19360463	1,2	(EQ)270 P362 A606 G610 A671 L701	S	(EQ)270		C	P362		G	A606		G	G610		C	A671		C	L701
Marchigiana	46 breed	19360464	1,1	E270 P362 A606 G610 A671 L701	G	E270		C	P362		G	A606		G	G610		C	A671		C	L701
Mini Hereford	46 breed	19231337	1,1	E270 P362 A606 G610 A671 L701	G	E270		C	P362		G	A606		G	G610		C	A671		C	L701
Mini Hereford	46 breed	19231340	1,6	E270 P362 A606 G610 (AG)671 L701	G	E270		C	P362		G	A606		G	G610		S	(AG)671		C	L701
Mini Hereford	46 breed	19231343	1,6	E270 P362 A606 G610 (AG)671 L701	G	E270		C	P362		G	A606		G	G610		S	(AG)671		C	L701
Mini Hereford	46 breed	19231346	1,6	E270 P362 A606 G610 (AG)671 L701	G	E270		C	P362		G	A606		G	G610		S	(AG)671		C	L701
Mini Hereford	46 breed	19231349	1,6	E270 P362 A606 G610 (AG)671 L701	G	E270		C	P362		G	A606		G	G610		S	(AG)671		C	L701
Mini Hereford	46 breed	19231352	1,6	E270 P362 A606 G610 (AG)671 L701	G	E270		C	P362		G	A606		G	G610		S	(AG)671		C	L701
Mini Hereford	46 breed	19231355	1,1	E270 P362 A606 G610 A671 L701	G	E270		C	P362		G	A606		G	G610		C	A671		C	L701
Mini Hereford	46 breed	19231357	1,6	E270 P362 A606 G610 (AG)671 L701	G	E270		C	P362		G	A606		G	G610		S	(AG)671		C	L701
Mini Hereford	46 breed	19231359	1,1	E270 P362 A606 G610 A671 L701	G	E270		C	P362		G	A606		G	G610		C	A671		C	L701
Mini Hereford	46 breed	19231361	1,1	E270 P362 A606 G610 A671 L701	G	E270		C	P362		G	A606		G	G610		C	A671		C	L701
Mini Hereford	46 breed	19231364	1,1	E270 P362 A606 G610 A671 L701	G	E270		C	P362		G	A606		G	G610		C	A671		C	L701
Mini Hereford	46 breed	19231365	1,6	E270 P362 A606 G610 (AG)671 L701	G	E270		C	P362		G	A606		G	G610		S	(AG)671		C	L701
Mini Hereford	46 breed	19231368	6,6	E270 P362 A606 G610 G671 L701	G	E270		C	P362		G	A606		G	G610		G	G671		C	L701
Mini Hereford	46 breed	19231371	1,6	E270 P362 A606 G610 (AG)671 L701	G	E270		C	P362		G	A606		G	G610		S	(AG)671		C	L701
Mini Hereford	46 breed	19231374	1,1	E270 P362 A606 G610 A671 L701	G	E270		C	P362		G	A606		G	G610		C	A671		C	L701
Mini Hereford	46 breed	19231377	1,6	E270 P362 A606 G610 (AG)671 L701	G	E270		C	P362		G	A606		G	G610		S	(AG)671		C	L701
Mini Hereford	46 breed	19231380	1,1	E270 P362 A606 G610 A671 L701	G	E270		C	P362		G	A606		G	G610		C	A671		C	L701
Mini Hereford	46 breed	19231382	6,6	E270 P362 A606 G610 G671 L701	G	E270		C	P362		G	A606		G	G610		G	G671		C	L701
Mini Hereford	46 breed	19231385	6,6	E270 P362 A606 G610 G671 L701	G	E270		C	P362		G	A606		G	G610		G	G671		C	L701
Mini Hereford	46 breed	19231388	1,1	E270 P362 A606 G610 A671 L701	G	E270		C	P362		G	A606		G	G610		C	A671		C	L701
Mini Hereford	46 breed	19231391	1,6	E270 P362 A606 G610 (AG)671 L701	G	E270		C	P362		G	A606		G	G610		S	(AG)671		C	L701
Mini Hereford	46 breed	19231394	1,6	E270 P362 A606 G610 (AG)671 L701	G	E270		C	P362		G	A606		G	G610		S	(AG)671		C	L701
Mini Hereford	46 breed	19231397	1,1	E270 P362 A606 G610 A671 L701	G	E270		C	P362		G	A606		G	G610		C	A671		C	L701
Mini Hereford	46 breed	19231400	6,6	E270 P362 A606 G610 G671 L701	G	E270		C	P362		G	A606		G	G610		G	G671		C	L701
Mini Zebu	46 breed	19361202	1,1	E270 P362 A606 G610 A671 L701	G	E270		C	P362		G	A606		G	G610		C	A671		C	L701
Mini Zebu	46 breed	19361205	1,1	E270 P362 A606 G610 A671 L701	G	E270		C	P362		G	A606		G	G610		C	A671		C	L701
Mini Zebu	46 breed	19361208	1,1	E270 P362 A606 G610 A671 L701	G	E270		C	P362		G	A606		G	G610		C	A671		C	L701
Mini Zebu	46 breed	19361211	1,1	E270 P362 A606 G610 A671 L701	G	E270		C	P362		G	A606		G	G610		C	A671		C	L701
Mini Zebu	46 breed	19361214	1,1	E270 P362 A606 G610 A671 L701	G	E270		C	P362		G	A606		G	G610		C	A671		C	L701
Mini Zebu	46 breed	19361217	1,1	E270 P362 A606 G610 A671 L701	G	E270		C	P362		G	A606		G	G610		C	A671		C	L701
Mini Zebu	46 breed	19361223	1,1	E270 P362 A606 G610 A671 L701	G	E270		C	P362		G	A606		G	G610		C	A671		C	L701
Mini Zebu	46 breed	19361226	1,1	E270 P362 A606 G610 A671 L701	G	E270		C	P362		G	A606		G	G610		C	A671		C	L701
Mini Zebu	46 breed	19361229	1,1	E270 P362 A606 G610 A671 L701	G	E270		C	P362		G	A606		G	G610		C	A671		C	L701
Mini Zebu	46 breed	19361232	1,1	E270 P362 A606 G610 A671 L701	G	E270		C	P362		G	A606		G	G610		C	A671		C	L701
Mini Zebu	46 breed	19361235	1,1	E270 P362 A606 G610 A671 L701	G	E270		C	P362		G	A606		G	G610		C	A671		C	L701
Mini Zebu	46 breed	19361238	1,1	E270 P362 A606 G610 A671 L701	G	E270		C	P362		G	A606		G	G610		C	A671		C	L701
Mini Zebu	46 breed	19361241	1,1	E270 P362 A606 G610 A671 L701	G	E270		C	P362		G	A606		G	G610		C	A671		C	L701
Mini Zebu	46 breed	19361244	1,1	E270 P362 A606 G610 A671 L701	G	E270		C	P362		G	A606		G	G610		C	A671		C	L701
Mini Zebu	46 breed	19361247	1,1	E270 P362 A606 G610 A671 L701	G	E270		C	P362		G	A606		G	G610		C	A671		C	L701
Mini Zebu	46 breed	19361250	1,1	E270 P362 A606 G610 A671 L701	G	E270		C	P362		G	A606		G	G610		C	A671		C	L701
Mini Zebu	46 breed	19361253	1,1	E270 P362 A606 G610 A671 L701	G	E270		C	P362		G	A606		G	G610		C	A671		C	L701
Mini Zebu	46 breed	19361256	1,1	E270 P362 A606 G610 A671 L701	G	E270		C	P362		G	A606		G	G610		C	A671		C	L701
Mini Zebu	46 breed	19361262	1,1	E270 P362 A606 G610 A671 L701	G	E270		C	P362		G	A606		G	G610		C	A671		C	L701
Mini Zebu	46 breed	19361265	1,1	E270 P362 A606 G610 A671 L701	G	E270		C	P362		G	A606		G	G610		C	A671		C	L701
Mini Zebu	46 breed	19361270	1,1	E270 P362 A606 G610 A671 L701	G	E270		C	P362		G	A606		G	G610		C	A671		C	L701
Mini Zebu	46 breed	19361273	1,1	E270 P362 A606 G610 A671 L701	G	E270		C	P362		G	A606		G	G610		C	A671		C	L701
Mini Zebu	46 breed	19361275	1,1	E270 P362 A606 G610 A671 L701	G	E270		C	P362		G	A606		G	G610		C	A671		C	L701
Mini Zebu	46 breed	19361277	1,1	E270 P362 A606 G610 A671 L701	G	E270		C	P362		G	A606		G	G610		C	A671		C	L701
Montbeliard	46 breed	19360902	1,1	E270 P362 A606 G610 A671 L701	G	E270		C	P362		G	A606		G	G610		C	A671		C	L701
Montbeliard	46 breed	19360905	1,1	E270 P362 A606 G610 A671 L701	G	E270		C	P362		G	A606		G	G610		C	A671		C	L701
Montbeliard	46 breed	19360908	1,4	E270 (PL)362 A606 G610 A671 L701	G	E270		Y	(PL)362		G	A606		G	G610		C	A671		C	L701
Montbeliard	46 breed	19360910	1,1	E270 P362 A606 G610 A671 L701	G	E270		C	P362		G	A606		G	G610		C	A671		C	L701
Montbeliard	46 breed	19360913	5,5	Q270 L362 A606 G610 A671 L701	C	Q270		T	L362		G	A606		G	G610		C	A671		C	L701
Montbeliard	46 breed	19360916	1,5	(EQ)270 (PL)362 A606 G610 A671 L701	S	(EQ)270		Y	(PL)362		G	A606		G	G610		C	A671		C	L701
Montbeliard	46 breed	19360918	1,1	E270 P362 A606 G610 A671 L701	G	E270		C	P362		G	A606		G	G610		C	A671		C	L701
Montbeliard	46 breed	19360921	1,5	(EQ)270 (PL)362 A606 G610 A671 L701	S	(EQ)270		Y	(PL)362		G	A606		G	G610		C	A671		C	L701
Montbeliard	46 breed	19360923	1,5	(EQ)270 (PL)362 A606 G610 A671 L701	S	(EQ)270		Y	(PL)362		G	A606		G	G610		C	A671		C	L701
Montbeliard	46 breed	19360926	1,1	E270 P362 A606 G610 A671 L701	G	E270		C	P362		G	A606		G	G610		C	A671		C	L701
Montbeliard	46 breed	19360929	1,1	E270 P362 A606 G610 A671 L701	G	E270		C	P362		G	A606		G	G610		C	A671		C	L701
Montbeliard	46 breed	19360932	4,5	(EQ)270 L362 A606 G610 A671 L701	S	(EQ)270		T	L362		G	A606		G	G610		C	A671		C	L701
Montbeliard	46 breed	19360935	1,1	E270 P362 A606 G610 A671 L701	G	E270		C	P362		G	A606		G	G610		C	A671		C	L701
Montbeliard	46 breed	19360938	1,1	E270 P362 A606 G610 A671 L701	G	E270		C	P362		G	A606		G	G610		C	A671		C	L701
Montbeliard	46 breed	19360941	1,1	E270 P362 A606 G610 A671 L701	G	E270		C	P362		G	A606		G	G610		C	A671		C	L701
Montbeliard	46 breed	19360943	1,1	E270 P362 A606 G610 A671 L701	G	E270		C	P362		G	A606		G	G610		C	A671		C	L701
Montbeliard	46 breed	19360946	1,5	(EQ)270 (PL)362 A606 G610 A671 L701	S	(EQ)270		Y	(PL)362		G	A606		G	G610		C	A671		C	L701
Montbeliard	46 breed	19360948	1,5	(EQ)270 (PL)362 A606 G610 A671 L701	S	(EQ)270		Y	(PL)362		G	A606		G	G610		C	A671		C	L701
Montbeliard	46 breed	19360951	4,5	(EQ)270 L362 A606 G610 A671 L701	S	(EQ)270		T	L362		G	A606		G	G610		C	A671		C	L701
Montbeliard	46 breed	19360954	1,5	(EQ)270 (PL)362 A606 G610 A671 L701	S	(EQ)270		Y	(PL)362		G	A606		G	G610		C	A671		C	L701
Montbeliard	46 breed	19360956	1,1	E270 P362 A606 G610 A671 L701	G	E270		C	P362		G	A606		G	G610		C	A671		C	L701
Montbeliard	46 breed	19360958	5,5	Q270 L362 A606 G610 A671 L701	C	Q270		T	L362		G	A606		G	G610		C	A671		C	L701
Montbeliard	46 breed	19360960	1,1	E270 P362 A606 G610 A671 L701	G	E270		C	P362		G	A606		G	G610		C	A671		C	L701
Montbeliard	46 breed	19360962	1,4	E270 (PL)362 A606 G610 A671 L701	G	E270		Y	(PL)362		G	A606		G	G610		C	A671		C	L701
Murray Grey	46 breed	19204503	1,1	E270 P362 A606 G610 A671 L701	G	E270		C	P362		G	A606		G	G610		C	A671		C	L701
Murray Grey	46 breed	19204506	1,3	E270 P362 (AT)606 (GS)610 A671 L701	G	E270		C	P362		R	(AT)606		R	(GS)610		C	A671		C	L701
Murray Grey	46 breed	19204509	3,5	(EQ)270 (PL)362 (AT)606 (GS)610 A671 L701	S	(EQ)270		Y	(PL)362		R	(AT)606		R	(GS)610		C	A671		C	L701
Murray Grey	46 breed	19204512	1,1	E270 P362 A606 G610 A671 L701	G	E270		C	P362		G	A606		G	G610		C	A671		C	L701
Murray Grey	46 breed	19204515	3,3	E270 P362 T606 S610 A671 L701	G	E270		C	P362		A	T606		A	S610		C	A671		C	L701
Murray Grey	46 breed	19204518	1,3	E270 P362 (AT)606 (GS)610 A671 L701	G	E270		C	P362		R	(AT)606		R	(GS)610		C	A671		C	L701
Murray Grey	46 breed	19204521	1,6	E270 P362 A606 G610 (AG)671 L701	G	E270		C	P362		G	A606		G	G610		S	(AG)671		C	L701
Murray Grey	46 breed	19204524	1,1	E270 P362 A606 G610 A671 L701	G	E270		C	P362		G	A606		G	G610		C	A671		C	L701
Murray Grey	46 breed	19204530	1,2	(EQ)270 P362 A606 G610 A671 L701	S	(EQ)270		C	P362		G	A606		G	G610		C	A671		C	L701
Murray Grey	46 breed	19204535	1,1	E270 P362 A606 G610 A671 L701	G	E270		C	P362		G	A606		G	G610		C	A671		C	L701
Murray Grey	46 breed	19204536	1,3	E270 P362 (AT)606 (GS)610 A671 L701	G	E270		C	P362		R	(AT)606		R	(GS)610		C	A671		C	L701
Murray Grey	46 breed	19204538	1,1	E270 P362 A606 G610 A671 L701	G	E270		C	P362		G	A606		G	G610		C	A671		C	L701
Murray Grey	46 breed	19204543	1,6	E270 P362 A606 G610 (AG)671 L701	G	E270		C	P362		G	A606		G	G610		S	(AG)671		C	L701
Murray Grey	46 breed	19204545	1,1	E270 P362 A606 G610 A671 L701	G	E270		C	P362		G	A606		G	G610		C	A671		C	L701
Murray Grey	46 breed	19204548	1,1	E270 P362 A606 G610 A671 L701	G	E270		C	P362		G	A606		G	G610		C	A671		C	L701
Murray Grey	46 breed	19204551	1,1	E270 P362 A606 G610 A671 L701	G	E270		C	P362		G	A606		G	G610		C	A671		C	L701
Murray Grey	46 breed	19204554	1,1	E270 P362 A606 G610 A671 L701	G	E270		C	P362		G	A606		G	G610		C	A671		C	L701
Murray Grey	46 breed	19204560	3,3	E270 P362 T606 S610 A671 L701	G	E270		C	P362		A	T606		A	S610		C	A671		C	L701
Murray Grey	46 breed	19204566	1,1	E270 P362 A606 G610 A671 L701	G	E270		C	P362		G	A606		G	G610		C	A671		C	L701
Murray Grey	46 breed	19204569	1,3	E270 P362 (AT)606 (GS)610 A671 L701	G	E270		C	P362		R	(AT)606		R	(GS)610		C	A671		C	L701
Murray Grey	46 breed	19204596	1,3	E270 P362 (AT)606 (GS)610 A671 L701	G	E270		C	P362		R	(AT)606		R	(GS)610		C	A671		C	L701
Nelore	46 breed	19350205	1,1	E270 P362 A606 G610 A671 L701	G	E270		C	P362		G	A606		G	G610		C	A671		C	L701
Nelore	46 breed	19350207	1,1	E270 P362 A606 G610 A671 L701	G	E270		C	P362		G	A606		G	G610		C	A671		C	L701
Nelore	46 breed	19350210	1,1	E270 P362 A606 G610 A671 L701	G	E270		C	P362		G	A606		G	G610		C	A671		C	L701
Nelore	46 breed	19350213	1,1	E270 P362 A606 G610 A671 L701	G	E270		C	P362		G	A606		G	G610		C	A671		C	L701
Nelore	46 breed	19350215	1,1	E270 P362 A606 G610 A671 L701	G	E270		C	P362		G	A606		G	G610		C	A671		C	L701
Nelore	46 breed	19350218	1,1	E270 P362 A606 G610 A671 L701	G	E270		C	P362		G	A606		G	G610		C	A671		C	L701
Nelore	46 breed	19350221	1,1	E270 P362 A606 G610 A671 L701	G	E270		C	P362		G	A606		G	G610		C	A671		C	L701
Nelore	46 breed	19350223	1,1	E270 P362 A606 G610 A671 L701	G	E270		C	P362		G	A606		G	G610		C	A671		C	L701
Nelore	46 breed	19350225	1,1	E270 P362 A606 G610 A671 L701	G	E270		C	P362		G	A606		G	G610		C	A671		C	L701
Nelore	46 breed	19350227	1,1	E270 P362 A606 G610 A671 L701	G	E270		C	P362		G	A606		G	G610		C	A671		C	L701
Nelore	46 breed	19350230	1,1	E270 P362 A606 G610 A671 L701	G	E270		C	P362		G	A606		G	G610		C	A671		C	L701
Nelore	46 breed	19350233	1,1	E270 P362 A606 G610 A671 L701	G	E270		C	P362		G	A606		G	G610		C	A671		C	L701
Nelore	46 breed	19350236	1,1	E270 P362 A606 G610 A671 L701	G	E270		C	P362		G	A606		G	G610		C	A671		C	L701
Nelore	46 breed	19350238	1,1	E270 P362 A606 G610 A671 L701	G	E270		C	P362		G	A606		G	G610		C	A671		C	L701
Nelore	46 breed	19350240	1,1	E270 P362 A606 G610 A671 L701	G	E270		C	P362		G	A606		G	G610		C	A671		C	L701
Nelore	46 breed	19350243	1,1	E270 P362 A606 G610 A671 L701	G	E270		C	P362		G	A606		G	G610		C	A671		C	L701
Nelore	46 breed	19350246	1,1	E270 P362 A606 G610 A671 L701	G	E270		C	P362		G	A606		G	G610		C	A671		C	L701
Nelore	46 breed	19350249	1,1	E270 P362 A606 G610 A671 L701	G	E270		C	P362		G	A606		G	G610		C	A671		C	L701
Nelore	46 breed	19350252	1,1	E270 P362 A606 G610 A671 L701	G	E270		C	P362		G	A606		G	G610		C	A671		C	L701
Nelore	46 breed	19350255	1,1	E270 P362 A606 G610 A671 L701	G	E270		C	P362		G	A606		G	G610		C	A671		C	L701
Nelore	46 breed	19350258	1,1	E270 P362 A606 G610 A671 L701	G	E270		C	P362		G	A606		G	G610		C	A671		C	L701
Nelore	46 breed	19350261	1,1	E270 P362 A606 G610 A671 L701	G	E270		C	P362		G	A606		G	G610		C	A671		C	L701
Nelore	46 breed	19350262	1,1	E270 P362 A606 G610 A671 L701	G	E270		C	P362		G	A606		G	G610		C	A671		C	L701
Nelore	46 breed	19879816	1,1	E270 P362 A606 G610 A671 L701	G	E270		C	P362		G	A606		G	G610		C	A671		C	L701
Piedmontese	46 breed	19310107	1,1	E270 P362 A606 G610 A671 L701	G	E270		C	P362		G	A606		G	G610		C	A671		C	L701
Piedmontese	46 breed	19310110	1,1	E270 P362 A606 G610 A671 L701	G	E270		C	P362		G	A606		G	G610		C	A671		C	L701
Piedmontese	46 breed	19310113	1,1	E270 P362 A606 G610 A671 L701	G	E270		C	P362		G	A606		G	G610		C	A671		C	L701
Piedmontese	46 breed	19310119	1,1	E270 P362 A606 G610 A671 L701	G	E270		C	P362		G	A606		G	G610		C	A671		C	L701
Piedmontese	46 breed	19310122	1,1	E270 P362 A606 G610 A671 L701	G	E270		C	P362		G	A606		G	G610		C	A671		C	L701
Piedmontese	46 breed	19310125	1,1	E270 P362 A606 G610 A671 L701	G	E270		C	P362		G	A606		G	G610		C	A671		C	L701
Piedmontese	46 breed	19310128	1,1	E270 P362 A606 G610 A671 L701	G	E270		C	P362		G	A606		G	G610		C	A671		C	L701
Piedmontese	46 breed	19310131	1,1	E270 P362 A606 G610 A671 L701	G	E270		C	P362		G	A606		G	G610		C	A671		C	L701
Piedmontese	46 breed	19310134	1,1	E270 P362 A606 G610 A671 L701	G	E270		C	P362		G	A606		G	G610		C	A671		C	L701
Piedmontese	46 breed	19310137	1,1	E270 P362 A606 G610 A671 L701	G	E270		C	P362		G	A606		G	G610		C	A671		C	L701
Piedmontese	46 breed	19310140	1,1	E270 P362 A606 G610 A671 L701	G	E270		C	P362		G	A606		G	G610		C	A671		C	L701
Piedmontese	46 breed	19310142	1,1	E270 P362 A606 G610 A671 L701	G	E270		C	P362		G	A606		G	G610		C	A671		C	L701
Piedmontese	46 breed	19310146	1,1	E270 P362 A606 G610 A671 L701	G	E270		C	P362		G	A606		G	G610		C	A671		C	L701
Piedmontese	46 breed	19310147	1,1	E270 P362 A606 G610 A671 L701	G	E270		C	P362		G	A606		G	G610		C	A671		C	L701
Piedmontese	46 breed	19310152	1,2	(EQ)270 P362 A606 G610 A671 L701	S	(EQ)270		C	P362		G	A606		G	G610		C	A671		C	L701
Piedmontese	46 breed	19310155	1,1	E270 P362 A606 G610 A671 L701	G	E270		C	P362		G	A606		G	G610		C	A671		C	L701
Piedmontese	46 breed	19310158	1,1	E270 P362 A606 G610 A671 L701	G	E270		C	P362		G	A606		G	G610		C	A671		C	L701
Piedmontese	46 breed	19310161	1,1	E270 P362 A606 G610 A671 L701	G	E270		C	P362		G	A606		G	G610		C	A671		C	L701
Piedmontese	46 breed	19310163	1,1	E270 P362 A606 G610 A671 L701	G	E270		C	P362		G	A606		G	G610		C	A671		C	L701
Piedmontese	46 breed	19310166	1,1	E270 P362 A606 G610 A671 L701	G	E270		C	P362		G	A606		G	G610		C	A671		C	L701
Piedmontese	46 breed	19859862	1,1	E270 P362 A606 G610 A671 L701	G	E270		C	P362		G	A606		G	G610		C	A671		C	L701
Piedmontese	46 breed	19859865	1,1	E270 P362 A606 G610 A671 L701	G	E270		C	P362		G	A606		G	G610		C	A671		C	L701
Piedmontese	46 breed	19869834	1,1	E270 P362 A606 G610 A671 L701	G	E270		C	P362		G	A606		G	G610		C	A671		C	L701
Piedmontese	46 breed	19899802	1,1	E270 P362 A606 G610 A671 L701	G	E270		C	P362		G	A606		G	G610		C	A671		C	L701
Pinzgauer	46 breed	19360702	1,1	E270 P362 A606 G610 A671 L701	G	E270		C	P362		G	A606		G	G610		C	A671		C	L701
Pinzgauer	46 breed	19360705	1,1	E270 P362 A606 G610 A671 L701	G	E270		C	P362		G	A606		G	G610		C	A671		C	L701
Pinzgauer	46 breed	19360708	1,1	E270 P362 A606 G610 A671 L701	G	E270		C	P362		G	A606		G	G610		C	A671		C	L701
Pinzgauer	46 breed	19360714	1,5	(EQ)270 (PL)362 A606 G610 A671 L701	S	(EQ)270		Y	(PL)362		G	A606		G	G610		C	A671		C	L701
Pinzgauer	46 breed	19360724	1,4	E270 (PL)362 A606 G610 A671 L701	G	E270		Y	(PL)362		G	A606		G	G610		C	A671		C	L701
Pinzgauer	46 breed	19360726	1,1	E270 P362 A606 G610 A671 L701	G	E270		C	P362		G	A606		G	G610		C	A671		C	L701
Pinzgauer	46 breed	19360729	1,1	E270 P362 A606 G610 A671 L701	G	E270		C	P362		G	A606		G	G610		C	A671		C	L701
Pinzgauer	46 breed	19360731	1,1	E270 P362 A606 G610 A671 L701	G	E270		C	P362		G	A606		G	G610		C	A671		C	L701
Pinzgauer	46 breed	19360733	4,4	E270 L362 A606 G610 A671 L701	G	E270		T	L362		G	A606		G	G610		C	A671		C	L701
Pinzgauer	46 breed	19360734	1,1	E270 P362 A606 G610 A671 L701	G	E270		C	P362		G	A606		G	G610		C	A671		C	L701
Pinzgauer	46 breed	19360737	1,2	(EQ)270 P362 A606 G610 A671 L701	S	(EQ)270		C	P362		G	A606		G	G610		C	A671		C	L701
Pinzgauer	46 breed	19360742	1,1	E270 P362 A606 G610 A671 L701	G	E270		C	P362		G	A606		G	G610		C	A671		C	L701
Pinzgauer	46 breed	19360744	1,1	E270 P362 A606 G610 A671 L701	G	E270		C	P362		G	A606		G	G610		C	A671		C	L701
Pinzgauer	46 breed	19360747	1,1	E270 P362 A606 G610 A671 L701	G	E270		C	P362		G	A606		G	G610		C	A671		C	L701
Pinzgauer	46 breed	19360749	1,4	E270 (PL)362 A606 G610 A671 L701	G	E270		Y	(PL)362		G	A606		G	G610		C	A671		C	L701
Pinzgauer	46 breed	19360753	1,1	E270 P362 A606 G610 A671 L701	G	E270		C	P362		G	A606		G	G610		C	A671		C	L701
Pinzgauer	46 breed	19360755	1,1	E270 P362 A606 G610 A671 L701	G	E270		C	P362		G	A606		G	G610		C	A671		C	L701
Pinzgauer	46 breed	19360758	1,4	E270 (PL)362 A606 G610 A671 L701	G	E270		Y	(PL)362		G	A606		G	G610		C	A671		C	L701
Pinzgauer	46 breed	19360761	1,1	E270 P362 A606 G610 A671 L701	G	E270		C	P362		G	A606		G	G610		C	A671		C	L701
Pinzgauer	46 breed	19360764	1,4	E270 (PL)362 A606 G610 A671 L701	G	E270		Y	(PL)362		G	A606		G	G610		C	A671		C	L701
Pinzgauer	46 breed	19360766	1,1	E270 P362 A606 G610 A671 L701	G	E270		C	P362		G	A606		G	G610		C	A671		C	L701
Pinzgauer	46 breed	19360769	1,1	E270 P362 A606 G610 A671 L701	G	E270		C	P362		G	A606		G	G610		C	A671		C	L701
Pinzgauer	46 breed	19360772	1,1	E270 P362 A606 G610 A671 L701	G	E270		C	P362		G	A606		G	G610		C	A671		C	L701
Pinzgauer	46 breed	19360775	1,1	E270 P362 A606 G610 A671 L701	G	E270		C	P362		G	A606		G	G610		C	A671		C	L701
Red Angus	MBCDPv29	19979802	1,3	E270 P362 (AT)606 (GS)610 A671 L701	G	E270		C	P362		R	(AT)606		R	(GS)610		C	A671		C	L701
Red Angus	MBCDPv29	19999855	1,3	E270 P362 (AT)606 (GS)610 A671 L701	G	E270		C	P362		R	(AT)606		R	(GS)610		C	A671		C	L701
Red Angus	MBCDPv29	19999856	1,3	E270 P362 (AT)606 (GS)610 A671 L701	G	E270		C	P362		R	(AT)606		R	(GS)610		C	A671		C	L701
Red Angus	MBCDPv29	19999857	1,1	E270 P362 A606 G610 A671 L701	G	E270		C	P362		G	A606		G	G610		C	A671		C	L701
Red Angus	MBCDPv29	19999859	1,3	E270 P362 (AT)606 (GS)610 A671 L701	G	E270		C	P362		R	(AT)606		R	(GS)610		C	A671		C	L701
Red Angus	MBCDPv29	19999860	1,1	E270 P362 A606 G610 A671 L701	G	E270		C	P362		G	A606		G	G610		C	A671		C	L701
Red Angus	46 breed	19320065	1,1	E270 P362 A606 G610 A671 L701	G	E270		C	P362		G	A606		G	G610		C	A671		C	L701
Red Angus	46 breed	19321316	2,3	(EQ)270 P362 (AT)606 (GS)610 A671 L701	S	(EQ)270		C	P362		R	(AT)606		R	(GS)610		C	A671		C	L701
Red Angus	46 breed	19321319	1,3	E270 P362 (AT)606 (GS)610 A671 L701	G	E270		C	P362		R	(AT)606		R	(GS)610		C	A671		C	L701
Red Angus	46 breed	19321322	1,1	E270 P362 A606 G610 A671 L701	G	E270		C	P362		G	A606		G	G610		C	A671		C	L701
Red Angus	46 breed	19321325	1,1	E270 P362 A606 G610 A671 L701	G	E270		C	P362		G	A606		G	G610		C	A671		C	L701
Red Angus	46 breed	19321326	1,1	E270 P362 A606 G610 A671 L701	G	E270		C	P362		G	A606		G	G610		C	A671		C	L701
Red Angus	46 breed	19321329	1,1	E270 P362 A606 G610 A671 L701	G	E270		C	P362		G	A606		G	G610		C	A671		C	L701
Red Angus	46 breed	19321331	1,3	E270 P362 (AT)606 (GS)610 A671 L701	G	E270		C	P362		R	(AT)606		R	(GS)610		C	A671		C	L701
Red Angus	46 breed	19321333	1,3	E270 P362 (AT)606 (GS)610 A671 L701	G	E270		C	P362		R	(AT)606		R	(GS)610		C	A671		C	L701
Red Angus	46 breed	19321338	2,3	(EQ)270 P362 (AT)606 (GS)610 A671 L701	S	(EQ)270		C	P362		R	(AT)606		R	(GS)610		C	A671		C	L701
Red Angus	46 breed	19321339	3,3	E270 P362 T606 S610 A671 L701	G	E270		C	P362		A	T606		A	S610		C	A671		C	L701
Red Angus	46 breed	19321342	1,3	E270 P362 (AT)606 (GS)610 A671 L701	G	E270		C	P362		R	(AT)606		R	(GS)610		C	A671		C	L701
Red Angus	46 breed	19321345	1,2	(EQ)270 P362 A606 G610 A671 L701	S	(EQ)270		C	P362		G	A606		G	G610		C	A671		C	L701
Red Angus	46 breed	19321347	1,1	E270 P362 A606 G610 A671 L701	G	E270		C	P362		G	A606		G	G610		C	A671		C	L701
Red Angus	46 breed	19321352	1,3	E270 P362 (AT)606 (GS)610 A671 L701	G	E270		C	P362		R	(AT)606		R	(GS)610		C	A671		C	L701
Red Angus	46 breed	19321357	3,3	E270 P362 T606 S610 A671 L701	G	E270		C	P362		A	T606		A	S610		C	A671		C	L701
Red Angus	46 breed	19321360	1,1	E270 P362 A606 G610 A671 L701	G	E270		C	P362		G	A606		G	G610		C	A671		C	L701
Red Angus	46 breed	19321380	3,3	E270 P362 T606 S610 A671 L701	G	E270		C	P362		A	T606		A	S610		C	A671		C	L701
Red Angus	46 breed	19321383	1,1	E270 P362 A606 G610 A671 L701	G	E270		C	P362		G	A606		G	G610		C	A671		C	L701
Red Angus	46 breed	19321386	1,3	E270 P362 (AT)606 (GS)610 A671 L701	G	E270		C	P362		R	(AT)606		R	(GS)610		C	A671		C	L701
Red Angus	46 breed	19321387	1,1	E270 P362 A606 G610 A671 L701	G	E270		C	P362		G	A606		G	G610		C	A671		C	L701
Red Angus	46 breed	19321394	1,1	E270 P362 A606 G610 A671 L701	G	E270		C	P362		G	A606		G	G610		C	A671		C	L701
Red Angus	46 breed	19989806	1,3	E270 P362 (AT)606 (GS)610 A671 L701	G	E270		C	P362		R	(AT)606		R	(GS)610		C	A671		C	L701
Red Angus	46 breed	20009858	1,3	E270 P362 (AT)606 (GS)610 A671 L701	G	E270		C	P362		R	(AT)606		R	(GS)610		C	A671		C	L701
Red Poll	46 breed	19214224	1,3	E270 P362 (AT)606 (GS)610 A671 L701	G	E270		C	P362		R	(AT)606		R	(GS)610		C	A671		C	L701
Red Poll	46 breed	19214226	1,5	(EQ)270 (PL)362 A606 G610 A671 L701	S	(EQ)270		Y	(PL)362		G	A606		G	G610		C	A671		C	L701
Red Poll	46 breed	19214229	1,1	E270 P362 A606 G610 A671 L701	G	E270		C	P362		G	A606		G	G610		C	A671		C	L701
Red Poll	46 breed	19214232	5,5	Q270 L362 A606 G610 A671 L701	C	Q270		T	L362		G	A606		G	G610		C	A671		C	L701
Red Poll	46 breed	19214234	1,5	(EQ)270 (PL)362 A606 G610 A671 L701	S	(EQ)270		Y	(PL)362		G	A606		G	G610		C	A671		C	L701
Red Poll	46 breed	19214236	1,3	E270 P362 (AT)606 (GS)610 A671 L701	G	E270		C	P362		R	(AT)606		R	(GS)610		C	A671		C	L701
Red Poll	46 breed	19214238	1,1	E270 P362 A606 G610 A671 L701	G	E270		C	P362		G	A606		G	G610		C	A671		C	L701
Red Poll	46 breed	19214240	1,5	(EQ)270 (PL)362 A606 G610 A671 L701	S	(EQ)270		Y	(PL)362		G	A606		G	G610		C	A671		C	L701
Red Poll	46 breed	19214242	1,3	E270 P362 (AT)606 (GS)610 A671 L701	G	E270		C	P362		R	(AT)606		R	(GS)610		C	A671		C	L701
Red Poll	46 breed	19214244	1,1	E270 P362 A606 G610 A671 L701	G	E270		C	P362		G	A606		G	G610		C	A671		C	L701
Red Poll	46 breed	19214246	1,5	(EQ)270 (PL)362 A606 G610 A671 L701	S	(EQ)270		Y	(PL)362		G	A606		G	G610		C	A671		C	L701
Red Poll	46 breed	19214249	1,1	E270 P362 A606 G610 A671 L701	G	E270		C	P362		G	A606		G	G610		C	A671		C	L701
Red Poll	46 breed	19214251	3,5	(EQ)270 (PL)362 (AT)606 (GS)610 A671 L701	S	(EQ)270		Y	(PL)362		R	(AT)606		R	(GS)610		C	A671		C	L701
Red Poll	46 breed	19214253	3,3	E270 P362 T606 S610 A671 L701	G	E270		C	P362		A	T606		A	S610		C	A671		C	L701
Red Poll	46 breed	19214255	3,3	E270 P362 T606 S610 A671 L701	G	E270		C	P362		A	T606		A	S610		C	A671		C	L701
Red Poll	46 breed	19214256	1,5	(EQ)270 (PL)362 A606 G610 A671 L701	S	(EQ)270		Y	(PL)362		G	A606		G	G610		C	A671		C	L701
Red Poll	46 breed	19214259	1,5	(EQ)270 (PL)362 A606 G610 A671 L701	S	(EQ)270		Y	(PL)362		G	A606		G	G610		C	A671		C	L701
Red Poll	46 breed	19214261	1,1	E270 P362 A606 G610 A671 L701	G	E270		C	P362		G	A606		G	G610		C	A671		C	L701
Red Poll	46 breed	19214262	1,5	(EQ)270 (PL)362 A606 G610 A671 L701	S	(EQ)270		Y	(PL)362		G	A606		G	G610		C	A671		C	L701
Red Poll	46 breed	19214263	1,1	E270 P362 A606 G610 A671 L701	G	E270		C	P362		G	A606		G	G610		C	A671		C	L701
Red Poll	46 breed	19214264	1,1	E270 P362 A606 G610 A671 L701	G	E270		C	P362		G	A606		G	G610		C	A671		C	L701
Red Poll	46 breed	19214265	1,3	E270 P362 (AT)606 (GS)610 A671 L701	G	E270		C	P362		R	(AT)606		R	(GS)610		C	A671		C	L701
Red Poll	46 breed	19214266	1,3	E270 P362 (AT)606 (GS)610 A671 L701	G	E270		C	P362		R	(AT)606		R	(GS)610		C	A671		C	L701
Red Poll	46 breed	19214269	1,1	E270 P362 A606 G610 A671 L701	G	E270		C	P362		G	A606		G	G610		C	A671		C	L701
Romagnola	46 breed	19361002	1,1	E270 P362 A606 G610 A671 L701	G	E270		C	P362		G	A606		G	G610		C	A671		C	L701
Romagnola	46 breed	19361005	1,1	E270 P362 A606 G610 A671 L701	G	E270		C	P362		G	A606		G	G610		C	A671		C	L701
Romagnola	46 breed	19361007	1,1	E270 P362 A606 G610 A671 L701	G	E270		C	P362		G	A606		G	G610		C	A671		C	L701
Romagnola	46 breed	19361009	1,1	E270 P362 A606 G610 A671 L701	G	E270		C	P362		G	A606		G	G610		C	A671		C	L701
Romagnola	46 breed	19361011	1,1	E270 P362 A606 G610 A671 L701	G	E270		C	P362		G	A606		G	G610		C	A671		C	L701
Romagnola	46 breed	19361013	1,1	E270 P362 A606 G610 A671 L701	G	E270		C	P362		G	A606		G	G610		C	A671		C	L701
Romagnola	46 breed	19361014	1,8	E270 P362 (AT)606 G610 A671 L701	G	E270		C	P362		R	(AT)606		G	G610		C	A671		C	L701
Romagnola	46 breed	19361016	1,8	E270 P362 (AT)606 G610 A671 L701	G	E270		C	P362		R	(AT)606		G	G610		C	A671		C	L701
Romagnola	46 breed	19361019	1,1	E270 P362 A606 G610 A671 L701	G	E270		C	P362		G	A606		G	G610		C	A671		C	L701
Romagnola	46 breed	19361020	1,1	E270 P362 A606 G610 A671 L701	G	E270		C	P362		G	A606		G	G610		C	A671		C	L701
Romagnola	46 breed	19361021	1,8	E270 P362 (AT)606 G610 A671 L701	G	E270		C	P362		R	(AT)606		G	G610		C	A671		C	L701
Romagnola	46 breed	19361022	1,1	E270 P362 A606 G610 A671 L701	G	E270		C	P362		G	A606		G	G610		C	A671		C	L701
Romagnola	46 breed	19361024	1,8	E270 P362 (AT)606 G610 A671 L701	G	E270		C	P362		R	(AT)606		G	G610		C	A671		C	L701
Romagnola	46 breed	19361025	1,1	E270 P362 A606 G610 A671 L701	G	E270		C	P362		G	A606		G	G610		C	A671		C	L701
Romagnola	46 breed	19361026	1,1	E270 P362 A606 G610 A671 L701	G	E270		C	P362		G	A606		G	G610		C	A671		C	L701
Romagnola	46 breed	19361027	1,1	E270 P362 A606 G610 A671 L701	G	E270		C	P362		G	A606		G	G610		C	A671		C	L701
Romagnola	46 breed	19361029	1,1	E270 P362 A606 G610 A671 L701	G	E270		C	P362		G	A606		G	G610		C	A671		C	L701
Romagnola	46 breed	19361031	1,1	E270 P362 A606 G610 A671 L701	G	E270		C	P362		G	A606		G	G610		C	A671		C	L701
Romagnola	46 breed	19361034	1,1	E270 P362 A606 G610 A671 L701	G	E270		C	P362		G	A606		G	G610		C	A671		C	L701
Romagnola	46 breed	19361037	1,1	E270 P362 A606 G610 A671 L701	G	E270		C	P362		G	A606		G	G610		C	A671		C	L701
Romagnola	46 breed	19361040	1,1	E270 P362 A606 G610 A671 L701	G	E270		C	P362		G	A606		G	G610		C	A671		C	L701
Romagnola	46 breed	19361042	1,1	E270 P362 A606 G610 A671 L701	G	E270		C	P362		G	A606		G	G610		C	A671		C	L701
Romagnola	46 breed	19361044	1,1	E270 P362 A606 G610 A671 L701	G	E270		C	P362		G	A606		G	G610		C	A671		C	L701
Romagnola	46 breed	19361045	1,8	E270 P362 (AT)606 G610 A671 L701	G	E270		C	P362		R	(AT)606		G	G610		C	A671		C	L701
Salers	MBCDPv29	19999874	1,4	E270 (PL)362 A606 G610 A671 L701	G	E270		Y	(PL)362		G	A606		G	G610		C	A671		C	L701
Salers	MBCDPv29	19999875	1,1	E270 P362 A606 G610 A671 L701	G	E270		C	P362		G	A606		G	G610		C	A671		C	L701
Salers	MBCDPv29	19999876	1,5	(EQ)270 (PL)362 A606 G610 A671 L701	S	(EQ)270		Y	(PL)362		G	A606		G	G610		C	A671		C	L701
Salers	MBCDPv29	19999880	1,1	E270 P362 A606 G610 A671 L701	G	E270		C	P362		G	A606		G	G610		C	A671		C	L701
Salers	MBCDPv29	19999882	4,7	(EQ)270 L362 A606 G610 A671 (LF)701	S	(EQ)270		T	L362		G	A606		G	G610		C	A671		Y	(LF)701
Salers	46 breed	19300207	1,1	E270 P362 A606 G610 A671 L701	G	E270		C	P362		G	A606		G	G610		C	A671		C	L701
Salers	46 breed	19300240	1,4	E270 (PL)362 A606 G610 A671 L701	G	E270		Y	(PL)362		G	A606		G	G610		C	A671		C	L701
Salers	46 breed	19300383	1,4	E270 (PL)362 A606 G610 A671 L701	G	E270		Y	(PL)362		G	A606		G	G610		C	A671		C	L701
Salers	46 breed	19300385	1,4	E270 (PL)362 A606 G610 A671 L701	G	E270		Y	(PL)362		G	A606		G	G610		C	A671		C	L701
Salers	46 breed	19300396	1,1	E270 P362 A606 G610 A671 L701	G	E270		C	P362		G	A606		G	G610		C	A671		C	L701
Salers	46 breed	19300405	1,4	E270 (PL)362 A606 G610 A671 L701	G	E270		Y	(PL)362		G	A606		G	G610		C	A671		C	L701
Salers	46 breed	19300414	1,5	(EQ)270 (PL)362 A606 G610 A671 L701	S	(EQ)270		Y	(PL)362		G	A606		G	G610		C	A671		C	L701
Salers	46 breed	19300417	1,1	E270 P362 A606 G610 A671 L701	G	E270		C	P362		G	A606		G	G610		C	A671		C	L701
Salers	46 breed	19300431	nd	O O O O O O	O	O		O	O		O	O		O	O		O	O		O	O
Salers	46 breed	19300439	1,5	(EQ)270 (PL)362 A606 G610 A671 L701	S	(EQ)270		Y	(PL)362		G	A606		G	G610		C	A671		C	L701
Salers	46 breed	19300533	1,4	E270 (PL)362 A606 G610 A671 L701	G	E270		Y	(PL)362		G	A606		G	G610		C	A671		C	L701
Salers	46 breed	19300535	1,1	E270 P362 A606 G610 A671 L701	G	E270		C	P362		G	A606		G	G610		C	A671		C	L701
Salers	46 breed	19300538	1,1	E270 P362 A606 G610 A671 L701	G	E270		C	P362		G	A606		G	G610		C	A671		C	L701
Salers	46 breed	19300540	1,1	E270 P362 A606 G610 A671 L701	G	E270		C	P362		G	A606		G	G610		C	A671		C	L701
Salers	46 breed	19300543	1,5	(EQ)270 (PL)362 A606 G610 A671 L701	S	(EQ)270		Y	(PL)362		G	A606		G	G610		C	A671		C	L701
Salers	46 breed	19300546	1,1	E270 P362 A606 G610 A671 L701	G	E270		C	P362		G	A606		G	G610		C	A671		C	L701
Salers	46 breed	19300549	1,1	E270 P362 A606 G610 A671 L701	G	E270		C	P362		G	A606		G	G610		C	A671		C	L701
Salers	46 breed	19300552	1,1	E270 P362 A606 G610 A671 L701	G	E270		C	P362		G	A606		G	G610		C	A671		C	L701
Salers	46 breed	19859909	1,1	E270 P362 A606 G610 A671 L701	G	E270		C	P362		G	A606		G	G610		C	A671		C	L701
Salers	46 breed	19859910	1,5	(EQ)270 (PL)362 A606 G610 A671 L701	S	(EQ)270		Y	(PL)362		G	A606		G	G610		C	A671		C	L701
Salers	46 breed	19869838	1,5	(EQ)270 (PL)362 A606 G610 A671 L701	S	(EQ)270		Y	(PL)362		G	A606		G	G610		C	A671		C	L701
Salers	46 breed	20069861	1,5	(EQ)270 (PL)362 A606 G610 A671 L701	S	(EQ)270		Y	(PL)362		G	A606		G	G610		C	A671		C	L701
Salers	46 breed	20069866	1,1	E270 P362 A606 G610 A671 L701	G	E270		C	P362		G	A606		G	G610		C	A671		C	L701
Salers	46 breed	20069870	1,2	(EQ)270 P362 A606 G610 A671 L701	S	(EQ)270		C	P362		G	A606		G	G610		C	A671		C	L701
Santa Gertrudis	MBCDPv29	19999905	1,2	(EQ)270 P362 A606 G610 A671 L701	S	(EQ)270		C	P362		G	A606		G	G610		C	A671		C	L701
Santa Gertrudis	MBCDPv29	19999906	1,1	E270 P362 A606 G610 A671 L701	G	E270		C	P362		G	A606		G	G610		C	A671		C	L701
Santa Gertrudis	MBCDPv29	19999907	1,1	E270 P362 A606 G610 A671 L701	G	E270		C	P362		G	A606		G	G610		C	A671		C	L701
Santa Gertrudis	MBCDPv29	19999908	1,1	E270 P362 A606 G610 A671 L701	G	E270		C	P362		G	A606		G	G610		C	A671		C	L701
Santa Gertrudis	46 breed	19208057	2,2	Q270 P362 A606 G610 A671 L701	C	Q270		C	P362		G	A606		G	G610		C	A671		C	L701
Santa Gertrudis	46 breed	19208060	1,2	(EQ)270 P362 A606 G610 A671 L701	S	(EQ)270		C	P362		G	A606		G	G610		C	A671		C	L701
Santa Gertrudis	46 breed	19208061	1,1	E270 P362 A606 G610 A671 L701	G	E270		C	P362		G	A606		G	G610		C	A671		C	L701
Santa Gertrudis	46 breed	19208063	2,2	Q270 P362 A606 G610 A671 L701	C	Q270		C	P362		G	A606		G	G610		C	A671		C	L701
Santa Gertrudis	46 breed	19208064	1,1	E270 P362 A606 G610 A671 L701	G	E270		C	P362		G	A606		G	G610		C	A671		C	L701
Santa Gertrudis	46 breed	19208067	1,1	E270 P362 A606 G610 A671 L701	G	E270		C	P362		G	A606		G	G610		C	A671		C	L701
Santa Gertrudis	46 breed	19208068	1,2	(EQ)270 P362 A606 G610 A671 L701	S	(EQ)270		C	P362		G	A606		G	G610		C	A671		C	L701
Santa Gertrudis	46 breed	19208069	1,2	(EQ)270 P362 A606 G610 A671 L701	S	(EQ)270		C	P362		G	A606		G	G610		C	A671		C	L701
Santa Gertrudis	46 breed	19208071	1,2	(EQ)270 P362 A606 G610 A671 L701	S	(EQ)270		C	P362		G	A606		G	G610		C	A671		C	L701
Santa Gertrudis	46 breed	19208072	1,2	(EQ)270 P362 A606 G610 A671 L701	S	(EQ)270		C	P362		G	A606		G	G610		C	A671		C	L701
Santa Gertrudis	46 breed	19208073	1,1	E270 P362 A606 G610 A671 L701	G	E270		C	P362		G	A606		G	G610		C	A671		C	L701
Santa Gertrudis	46 breed	19208074	1,2	(EQ)270 P362 A606 G610 A671 L701	S	(EQ)270		C	P362		G	A606		G	G610		C	A671		C	L701
Santa Gertrudis	46 breed	19208075	1,1	E270 P362 A606 G610 A671 L701	G	E270		C	P362		G	A606		G	G610		C	A671		C	L701
Santa Gertrudis	46 breed	19208076	1,1	E270 P362 A606 G610 A671 L701	G	E270		C	P362		G	A606		G	G610		C	A671		C	L701
Santa Gertrudis	46 breed	19208077	1,1	E270 P362 A606 G610 A671 L701	G	E270		C	P362		G	A606		G	G610		C	A671		C	L701
Santa Gertrudis	46 breed	19208078	1,1	E270 P362 A606 G610 A671 L701	G	E270		C	P362		G	A606		G	G610		C	A671		C	L701
Santa Gertrudis	46 breed	19208079	1,2	(EQ)270 P362 A606 G610 A671 L701	S	(EQ)270		C	P362		G	A606		G	G610		C	A671		C	L701
Santa Gertrudis	46 breed	19208080	1,1	E270 P362 A606 G610 A671 L701	G	E270		C	P362		G	A606		G	G610		C	A671		C	L701
Santa Gertrudis	46 breed	19208081	1,2	(EQ)270 P362 A606 G610 A671 L701	S	(EQ)270		C	P362		G	A606		G	G610		C	A671		C	L701
Santa Gertrudis	46 breed	19208091	1,1	E270 P362 A606 G610 A671 L701	G	E270		C	P362		G	A606		G	G610		C	A671		C	L701
Santa Gertrudis	46 breed	19208092	1,2	(EQ)270 P362 A606 G610 A671 L701	S	(EQ)270		C	P362		G	A606		G	G610		C	A671		C	L701
Santa Gertrudis	46 breed	19208094	1,1	E270 P362 A606 G610 A671 L701	G	E270		C	P362		G	A606		G	G610		C	A671		C	L701
Santa Gertrudis	46 breed	19208095	1,1	E270 P362 A606 G610 A671 L701	G	E270		C	P362		G	A606		G	G610		C	A671		C	L701
Santa Gertrudis	46 breed	20069852	2,6	(EQ)270 P362 A606 G610 (AG)671 L701	S	(EQ)270		C	P362		G	A606		G	G610		S	(AG)671		C	L701
Senepol	46 breed	19360003	1,1	E270 P362 A606 G610 A671 L701	G	E270		C	P362		G	A606		G	G610		C	A671		C	L701
Senepol	46 breed	19360006	1,1	E270 P362 A606 G610 A671 L701	G	E270		C	P362		G	A606		G	G610		C	A671		C	L701
Senepol	46 breed	19360009	1,1	E270 P362 A606 G610 A671 L701	G	E270		C	P362		G	A606		G	G610		C	A671		C	L701
Senepol	46 breed	19360012	1,1	E270 P362 A606 G610 A671 L701	G	E270		C	P362		G	A606		G	G610		C	A671		C	L701
Senepol	46 breed	19360015	1,1	E270 P362 A606 G610 A671 L701	G	E270		C	P362		G	A606		G	G610		C	A671		C	L701
Senepol	46 breed	19360018	1,1	E270 P362 A606 G610 A671 L701	G	E270		C	P362		G	A606		G	G610		C	A671		C	L701
Senepol	46 breed	19360021	1,5	(EQ)270 (PL)362 A606 G610 A671 L701	S	(EQ)270		Y	(PL)362		G	A606		G	G610		C	A671		C	L701
Senepol	46 breed	19360027	1,1	E270 P362 A606 G610 A671 L701	G	E270		C	P362		G	A606		G	G610		C	A671		C	L701
Senepol	46 breed	19360030	1,1	E270 P362 A606 G610 A671 L701	G	E270		C	P362		G	A606		G	G610		C	A671		C	L701
Senepol	46 breed	19360033	1,5	(EQ)270 (PL)362 A606 G610 A671 L701	S	(EQ)270		Y	(PL)362		G	A606		G	G610		C	A671		C	L701
Senepol	46 breed	19360036	1,3	E270 P362 (AT)606 (GS)610 A671 L701	G	E270		C	P362		R	(AT)606		R	(GS)610		C	A671		C	L701
Senepol	46 breed	19360039	1,1	E270 P362 A606 G610 A671 L701	G	E270		C	P362		G	A606		G	G610		C	A671		C	L701
Senepol	46 breed	19360042	1,2	(EQ)270 P362 A606 G610 A671 L701	S	(EQ)270		C	P362		G	A606		G	G610		C	A671		C	L701
Senepol	46 breed	19360045	1,1	E270 P362 A606 G610 A671 L701	G	E270		C	P362		G	A606		G	G610		C	A671		C	L701
Senepol	46 breed	19360048	1,1	E270 P362 A606 G610 A671 L701	G	E270		C	P362		G	A606		G	G610		C	A671		C	L701
Senepol	46 breed	19360051	1,1	E270 P362 A606 G610 A671 L701	G	E270		C	P362		G	A606		G	G610		C	A671		C	L701
Senepol	46 breed	19360054	1,1	E270 P362 A606 G610 A671 L701	G	E270		C	P362		G	A606		G	G610		C	A671		C	L701
Senepol	46 breed	19360057	1,1	E270 P362 A606 G610 A671 L701	G	E270		C	P362		G	A606		G	G610		C	A671		C	L701
Senepol	46 breed	19360060	1,3	E270 P362 (AT)606 (GS)610 A671 L701	G	E270		C	P362		R	(AT)606		R	(GS)610		C	A671		C	L701
Senepol	46 breed	19360062	1,1	E270 P362 A606 G610 A671 L701	G	E270		C	P362		G	A606		G	G610		C	A671		C	L701
Senepol	46 breed	19360065	1,1	E270 P362 A606 G610 A671 L701	G	E270		C	P362		G	A606		G	G610		C	A671		C	L701
Senepol	46 breed	19360068	1,3	E270 P362 (AT)606 (GS)610 A671 L701	G	E270		C	P362		R	(AT)606		R	(GS)610		C	A671		C	L701
Senepol	46 breed	19360071	1,1	E270 P362 A606 G610 A671 L701	G	E270		C	P362		G	A606		G	G610		C	A671		C	L701
Shorthorn	MBCDPv29	19999891	1,1	E270 P362 A606 G610 A671 L701	G	E270		C	P362		G	A606		G	G610		C	A671		C	L701
Shorthorn	MBCDPv29	19999892	1,1	E270 P362 A606 G610 A671 L701	G	E270		C	P362		G	A606		G	G610		C	A671		C	L701
Shorthorn	MBCDPv29	19999893	1,1	E270 P362 A606 G610 A671 L701	G	E270		C	P362		G	A606		G	G610		C	A671		C	L701
Shorthorn	MBCDPv29	19999894	1,5	(EQ)270 (PL)362 A606 G610 A671 L701	S	(EQ)270		Y	(PL)362		G	A606		G	G610		C	A671		C	L701
Shorthorn	MBCDPv29	19999895	1,2	(EQ)270 P362 A606 G610 A671 L701	S	(EQ)270		C	P362		G	A606		G	G610		C	A671		C	L701
Shorthorn	46 breed	19205011	1,1	E270 P362 A606 G610 A671 L701	G	E270		C	P362		G	A606		G	G610		C	A671		C	L701
Shorthorn	46 breed	19205267	1,2	(EQ)270 P362 A606 G610 A671 L701	S	(EQ)270		C	P362		G	A606		G	G610		C	A671		C	L701
Shorthorn	46 breed	19205275	1,2	(EQ)270 P362 A606 G610 A671 L701	S	(EQ)270		C	P362		G	A606		G	G610		C	A671		C	L701
Shorthorn	46 breed	19205278	1,1	E270 P362 A606 G610 A671 L701	G	E270		C	P362		G	A606		G	G610		C	A671		C	L701
Shorthorn	46 breed	19205281	1,1	E270 P362 A606 G610 A671 L701	G	E270		C	P362		G	A606		G	G610		C	A671		C	L701
Shorthorn	46 breed	19205284	1,1	E270 P362 A606 G610 A671 L701	G	E270		C	P362		G	A606		G	G610		C	A671		C	L701
Shorthorn	46 breed	19205287	1,5	(EQ)270 (PL)362 A606 G610 A671 L701	S	(EQ)270		Y	(PL)362		G	A606		G	G610		C	A671		C	L701
Shorthorn	46 breed	19205293	1,2	(EQ)270 P362 A606 G610 A671 L701	S	(EQ)270		C	P362		G	A606		G	G610		C	A671		C	L701
Shorthorn	46 breed	19205296	1,2	(EQ)270 P362 A606 G610 A671 L701	S	(EQ)270		C	P362		G	A606		G	G610		C	A671		C	L701
Shorthorn	46 breed	19205299	1,6	E270 P362 A606 G610 (AG)671 L701	G	E270		C	P362		G	A606		G	G610		S	(AG)671		C	L701
Shorthorn	46 breed	19205302	1,1	E270 P362 A606 G610 A671 L701	G	E270		C	P362		G	A606		G	G610		C	A671		C	L701
Shorthorn	46 breed	19205305	1,2	(EQ)270 P362 A606 G610 A671 L701	S	(EQ)270		C	P362		G	A606		G	G610		C	A671		C	L701
Shorthorn	46 breed	19205307	1,1	E270 P362 A606 G610 A671 L701	G	E270		C	P362		G	A606		G	G610		C	A671		C	L701
Shorthorn	46 breed	19205310	1,5	(EQ)270 (PL)362 A606 G610 A671 L701	S	(EQ)270		Y	(PL)362		G	A606		G	G610		C	A671		C	L701
Shorthorn	46 breed	19205313	1,1	E270 P362 A606 G610 A671 L701	G	E270		C	P362		G	A606		G	G610		C	A671		C	L701
Shorthorn	46 breed	19205316	1,2	(EQ)270 P362 A606 G610 A671 L701	S	(EQ)270		C	P362		G	A606		G	G610		C	A671		C	L701
Shorthorn	46 breed	19205318	1,1	E270 P362 A606 G610 A671 L701	G	E270		C	P362		G	A606		G	G610		C	A671		C	L701
Shorthorn	46 breed	19205320	1,1	E270 P362 A606 G610 A671 L701	G	E270		C	P362		G	A606		G	G610		C	A671		C	L701
Shorthorn	46 breed	19205323	1,1	E270 P362 A606 G610 A671 L701	G	E270		C	P362		G	A606		G	G610		C	A671		C	L701
Shorthorn	46 breed	19205325	1,1	E270 P362 A606 G610 A671 L701	G	E270		C	P362		G	A606		G	G610		C	A671		C	L701
Shorthorn	46 breed	19205437	1,1	E270 P362 A606 G610 A671 L701	G	E270		C	P362		G	A606		G	G610		C	A671		C	L701
Shorthorn	46 breed	19205439	1,2	(EQ)270 P362 A606 G610 A671 L701	S	(EQ)270		C	P362		G	A606		G	G610		C	A671		C	L701
Shorthorn	46 breed	19205441	1,1	E270 P362 A606 G610 A671 L701	G	E270		C	P362		G	A606		G	G610		C	A671		C	L701
Shorthorn	46 breed	20079927	1,1	E270 P362 A606 G610 A671 L701	G	E270		C	P362		G	A606		G	G610		C	A671		C	L701
Simmental	MBCDPv29	19929810	1,1	(EQ)270 P362 A606 G610 A671 L701	G	E270		C	P362		G	A606		G	G610		C	A671		C	L701
Simmental	MBCDPv29	19999842	1,5	(EQ)270 (PL)362 A606 G610 A671 L701	S	(EQ)270		Y	(PL)362		G	A606		G	G610		C	A671		C	L701
Simmental	MBCDPv29	19999843	1,3	E270 P362 (AT)606 (GS)610 A671 L701	G	E270		C	P362		R	(AT)606		R	(GS)610		C	A671		C	L701
Simmental	MBCDPv29	19999846	1,5	(EQ)270 (PL)362 A606 G610 A671 L701	S	(EQ)270		Y	(PL)362		G	A606		G	G610		C	A671		C	L701
Simmental	MBCDPv29	19999847	1,1	E270 P362 A606 G610 A671 L701	G	E270		C	P362		G	A606		G	G610		C	A671		C	L701
Simmental	MBCDPv29	19999848	1,1	E270 P362 A606 G610 A671 L701	G	E270		C	P362		G	A606		G	G610		C	A671		C	L701
Simmental	46 breed	19250317	1,3	E270 P362 (AT)606 (GS)610 A671 L701	G	E270		C	P362		R	(AT)606		R	(GS)610		C	A671		C	L701
Simmental	46 breed	19250477	1,1	E270 P362 A606 G610 A671 L701	G	E270		C	P362		G	A606		G	G610		C	A671		C	L701
Simmental	46 breed	19254321	1,1	E270 P362 A606 G610 A671 L701	G	E270		C	P362		G	A606		G	G610		C	A671		C	L701
Simmental	46 breed	19254407	1,1	E270 P362 A606 G610 A671 L701	G	E270		C	P362		G	A606		G	G610		C	A671		C	L701
Simmental	46 breed	19254410	1,6	E270 P362 A606 G610 (AG)671 L701	G	E270		C	P362		G	A606		G	G610		S	(AG)671		C	L701
Simmental	46 breed	19254416	1,6	E270 P362 A606 G610 (AG)671 L701	G	E270		C	P362		G	A606		G	G610		S	(AG)671		C	L701
Simmental	46 breed	19254422	1,1	E270 P362 A606 G610 A671 L701	G	E270		C	P362		G	A606		G	G610		C	A671		C	L701
Simmental	46 breed	19254425	1,1	E270 P362 A606 G610 A671 L701	G	E270		C	P362		G	A606		G	G610		C	A671		C	L701
Simmental	46 breed	19254428	1,1	E270 P362 A606 G610 A671 L701	G	E270		C	P362		G	A606		G	G610		C	A671		C	L701
Simmental	46 breed	19254431	1,1	E270 P362 A606 G610 A671 L701	G	E270		C	P362		G	A606		G	G610		C	A671		C	L701
Simmental	46 breed	19254433	1,1	E270 P362 A606 G610 A671 L701	G	E270		C	P362		G	A606		G	G610		C	A671		C	L701
Simmental	46 breed	19254436	1,5	(EQ)270 (PL)362 A606 G610 A671 L701	S	(EQ)270		Y	(PL)362		G	A606		G	G610		C	A671		C	L701
Simmental	46 breed	19254439	1,1	E270 P362 A606 G610 A671 L701	G	E270		C	P362		G	A606		G	G610		C	A671		C	L701
Simmental	46 breed	19254441	1,1	E270 P362 A606 G610 A671 L701	G	E270		C	P362		G	A606		G	G610		C	A671		C	L701
Simmental	46 breed	19254444	1,1	E270 P362 A606 G610 A671 L701	G	E270		C	P362		G	A606		G	G610		C	A671		C	L701
Simmental	46 breed	19254447	1,1	E270 P362 A606 G610 A671 L701	G	E270		C	P362		G	A606		G	G610		C	A671		C	L701
Simmental	46 breed	19254451	1,1	E270 P362 A606 G610 A671 L701	G	E270		C	P362		G	A606		G	G610		C	A671		C	L701
Simmental	46 breed	19254454	1,1	E270 P362 A606 G610 A671 L701	G	E270		C	P362		G	A606		G	G610		C	A671		C	L701
Simmental	46 breed	19254458	1,1	E270 P362 A606 G610 A671 L701	G	E270		C	P362		G	A606		G	G610		C	A671		C	L701
Simmental	46 breed	19939819	1,1	E270 P362 A606 G610 A671 L701	G	E270		C	P362		G	A606		G	G610		C	A671		C	L701
Simmental	46 breed	19989900	1,1	E270 P362 A606 G610 A671 L701	G	E270		C	P362		G	A606		G	G610		C	A671		C	L701
Simmental	46 breed	19989902	1,1	E270 P362 A606 G610 A671 L701	G	E270		C	P362		G	A606		G	G610		C	A671		C	L701
Simmental	46 breed	19999849	1,3	E270 P362 (AT)606 (GS)610 A671 L701	G	E270		C	P362		R	(AT)606		R	(GS)610		C	A671		C	L701
Simmental	46 breed	19999850	1,1	E270 P362 A606 G610 A671 L701	G	E270		C	P362		G	A606		G	G610		C	A671		C	L701
Tarentaise	MBCDPv29	19293032	1,1	E270 P362 A606 G610 A671 L701	G	E270		C	P362		G	A606		G	G610		C	A671		C	L701
Tarentaise	MBCDPv29	19293033	1,4	E270 (PL)362 A606 G610 A671 L701	G	E270		Y	(PL)362		G	A606		G	G610		C	A671		C	L701
Tarentaise	MBCDPv29	19293034	3,6	E270 P362 (AT)606 (GS)610 (AG)671 L701	G	E270		C	P362		R	(AT)606		R	(GS)610		S	(AG)671		C	L701
Tarentaise	MBCDPv29	19293035	1,1	E270 P362 A606 G610 A671 L701	G	E270		C	P362		G	A606		G	G610		C	A671		C	L701
Tarentaise	46 breed	19293065	1,1	E270 P362 A606 G610 A671 L701	G	E270		C	P362		G	A606		G	G610		C	A671		C	L701
Tarentaise	46 breed	19293114	1,1	E270 P362 A606 G610 A671 L701	G	E270		C	P362		G	A606		G	G610		C	A671		C	L701
Tarentaise	46 breed	19293116	1,1	E270 P362 A606 G610 A671 L701	G	E270		C	P362		G	A606		G	G610		C	A671		C	L701
Tarentaise	46 breed	19293119	1,6	E270 P362 A606 G610 (AG)671 L701	G	E270		C	P362		G	A606		G	G610		S	(AG)671		C	L701
Tarentaise	46 breed	19293121	1,4	E270 (PL)362 A606 G610 A671 L701	G	E270		Y	(PL)362		G	A606		G	G610		C	A671		C	L701
Tarentaise	46 breed	19293124	1,1	E270 P362 A606 G610 A671 L701	G	E270		C	P362		G	A606		G	G610		C	A671		C	L701
Tarentaise	46 breed	19293126	3,3	E270 P362 T606 S610 A671 L701	G	E270		C	P362		A	T606		A	S610		C	A671		C	L701
Tarentaise	46 breed	19293129	1,3	E270 P362 (AT)606 (GS)610 A671 L701	G	E270		C	P362		R	(AT)606		R	(GS)610		C	A671		C	L701
Tarentaise	46 breed	19293132	1,3	E270 P362 (AT)606 (GS)610 A671 L701	G	E270		C	P362		R	(AT)606		R	(GS)610		C	A671		C	L701
Tarentaise	46 breed	19293135	1,4	E270 (PL)362 A606 G610 A671 L701	G	E270		Y	(PL)362		G	A606		G	G610		C	A671		C	L701
Tarentaise	46 breed	19293138	1,1	E270 P362 A606 G610 A671 L701	G	E270		C	P362		G	A606		G	G610		C	A671		C	L701
Tarentaise	46 breed	19293141	1,5	(EQ)270 (PL)362 A606 G610 A671 L701	S	(EQ)270		Y	(PL)362		G	A606		G	G610		C	A671		C	L701
Tarentaise	46 breed	19293144	1,4	E270 (PL)362 A606 G610 A671 L701	G	E270		Y	(PL)362		G	A606		G	G610		C	A671		C	L701
Tarentaise	46 breed	19293147	1,4	E270 (PL)362 A606 G610 A671 L701	G	E270		Y	(PL)362		G	A606		G	G610		C	A671		C	L701
Tarentaise	46 breed	19293150	4,4	E270 L362 A606 G610 A671 L701	G	E270		T	L362		G	A606		G	G610		C	A671		C	L701
Tarentaise	46 breed	19293153	1,4	E270 (PL)362 A606 G610 A671 L701	G	E270		Y	(PL)362		G	A606		G	G610		C	A671		C	L701
Tarentaise	46 breed	19293156	1,1	E270 P362 A606 G610 A671 L701	G	E270		C	P362		G	A606		G	G610		C	A671		C	L701
Tarentaise	46 breed	19293159	1,1	E270 P362 A606 G610 A671 L701	G	E270		C	P362		G	A606		G	G610		C	A671		C	L701
Tarentaise	46 breed	19293162	1,4	E270 (PL)362 A606 G610 A671 L701	G	E270		Y	(PL)362		G	A606		G	G610		C	A671		C	L701
Tarentaise	46 breed	19293165	1,1	E270 P362 A606 G610 A671 L701	G	E270		C	P362		G	A606		G	G610		C	A671		C	L701
Tarentaise	46 breed	19293166	1,6	E270 P362 A606 G610 (AG)671 L701	G	E270		C	P362		G	A606		G	G610		S	(AG)671		C	L701
Tarentaise	46 breed	19293168	1,4	E270 (PL)362 A606 G610 A671 L701	G	E270		Y	(PL)362		G	A606		G	G610		C	A671		C	L701
Tarentaise	46 breed	19293170	1,3	E270 P362 (AT)606 (GS)610 A671 L701	G	E270		C	P362		R	(AT)606		R	(GS)610		C	A671		C	L701
Tarentaise	46 breed	19749849	1,1	E270 P362 A606 G610 A671 L701	G	E270		C	P362		G	A606		G	G610		C	A671		C	L701
Texas Longhorn	MBCDPv29	19999870	1,1	E270 P362 A606 G610 A671 L701	G	E270		C	P362		G	A606		G	G610		C	A671		C	L701
Texas Longhorn	MBCDPv29	19999871	1,1	E270 P362 A606 G610 A671 L701	G	E270		C	P362		G	A606		G	G610		C	A671		C	L701
Texas Longhorn	MBCDPv29	19999872	1,5	(EQ)270 (PL)362 A606 G610 A671 L701	S	(EQ)270		Y	(PL)362		G	A606		G	G610		C	A671		C	L701
Texas Longhorn	MBCDPv29	19999873	1,4	E270 (PL)362 A606 G610 A671 L701	G	E270		Y	(PL)362		G	A606		G	G610		C	A671		C	L701
Texas Longhorn	46 breed	19330041	1,4	E270 (PL)362 A606 G610 A671 L701	G	E270		Y	(PL)362		G	A606		G	G610		C	A671		C	L701
Texas Longhorn	46 breed	19330044	1,1	E270 P362 A606 G610 A671 L701	G	E270		C	P362		G	A606		G	G610		C	A671		C	L701
Texas Longhorn	46 breed	19330046	1,1	E270 P362 A606 G610 A671 L701	G	E270		C	P362		G	A606		G	G610		C	A671		C	L701
Texas Longhorn	46 breed	19330049	1,2	(EQ)270 P362 A606 G610 A671 L701	S	(EQ)270		C	P362		G	A606		G	G610		C	A671		C	L701
Texas Longhorn	46 breed	19330055	1,1	E270 P362 A606 G610 A671 L701	G	E270		C	P362		G	A606		G	G610		C	A671		C	L701
Texas Longhorn	46 breed	19330058	1,1	E270 P362 A606 G610 A671 L701	G	E270		C	P362		G	A606		G	G610		C	A671		C	L701
Texas Longhorn	46 breed	19330061	1,4	E270 (PL)362 A606 G610 A671 L701	G	E270		Y	(PL)362		G	A606		G	G610		C	A671		C	L701
Texas Longhorn	46 breed	19330064	1,1	E270 P362 A606 G610 A671 L701	G	E270		C	P362		G	A606		G	G610		C	A671		C	L701
Texas Longhorn	46 breed	19330067	1,1	E270 P362 A606 G610 A671 L701	G	E270		C	P362		G	A606		G	G610		C	A671		C	L701
Texas Longhorn	46 breed	19330070	1,1	E270 P362 A606 G610 A671 L701	G	E270		C	P362		G	A606		G	G610		C	A671		C	L701
Texas Longhorn	46 breed	19330073	1,2	(EQ)270 P362 A606 G610 A671 L701	S	(EQ)270		C	P362		G	A606		G	G610		C	A671		C	L701
Texas Longhorn	46 breed	19330076	1,1	E270 P362 A606 G610 A671 L701	G	E270		C	P362		G	A606		G	G610		C	A671		C	L701
Texas Longhorn	46 breed	19330079	1,2	(EQ)270 P362 A606 G610 A671 L701	S	(EQ)270		C	P362		G	A606		G	G610		C	A671		C	L701
Texas Longhorn	46 breed	19330081	1,1	E270 P362 A606 G610 A671 L701	G	E270		C	P362		G	A606		G	G610		C	A671		C	L701
Texas Longhorn	46 breed	19330083	1,1	E270 P362 A606 G610 A671 L701	G	E270		C	P362		G	A606		G	G610		C	A671		C	L701
Texas Longhorn	46 breed	19330086	1,1	E270 P362 A606 G610 A671 L701	G	E270		C	P362		G	A606		G	G610		C	A671		C	L701
Texas Longhorn	46 breed	19330088	1,1	E270 P362 A606 G610 A671 L701	G	E270		C	P362		G	A606		G	G610		C	A671		C	L701
Texas Longhorn	46 breed	19330091	1,2	(EQ)270 P362 A606 G610 A671 L701	S	(EQ)270		C	P362		G	A606		G	G610		C	A671		C	L701
Texas Longhorn	46 breed	19330093	1,1	E270 P362 A606 G610 A671 L701	G	E270		C	P362		G	A606		G	G610		C	A671		C	L701
Texas Longhorn	46 breed	19330096	1,1	E270 P362 A606 G610 A671 L701	G	E270		C	P362		G	A606		G	G610		C	A671		C	L701
Texas Longhorn	46 breed	19330099	1,1	E270 P362 A606 G610 A671 L701	G	E270		C	P362		G	A606		G	G610		C	A671		C	L701
Texas Longhorn	46 breed	19330102	1,1	E270 P362 A606 G610 A671 L701	G	E270		C	P362		G	A606		G	G610		C	A671		C	L701
Texas Longhorn	46 breed	19330105	1,4	E270 (PL)362 A606 G610 A671 L701	G	E270		Y	(PL)362		G	A606		G	G610		C	A671		C	L701
Texas Longhorn	46 breed	19859870	1,1	E270 P362 A606 G610 A671 L701	G	E270		C	P362		G	A606		G	G610		C	A671		C	L701
Texas Longhorn, CTLR	46 breed	19330108	1,1	E270 P362 A606 G610 A671 L701	G	E270		C	P362		G	A606		G	G610		C	A671		C	L701
Texas Longhorn, CTLR	46 breed	19330113	1,4	E270 (PL)362 A606 G610 A671 L701	G	E270		Y	(PL)362		G	A606		G	G610		C	A671		C	L701
Texas Longhorn, CTLR	46 breed	19330116	1,4	E270 (PL)362 A606 G610 A671 L701	G	E270		Y	(PL)362		G	A606		G	G610		C	A671		C	L701
Texas Longhorn, CTLR	46 breed	19330119	1,1	E270 P362 A606 G610 A671 L701	G	E270		C	P362		G	A606		G	G610		C	A671		C	L701
Texas Longhorn, CTLR	46 breed	19330122	nd	O O O O O O	O	O		O	O		O	O		O	O		O	O		O	O
Texas Longhorn, CTLR	46 breed	19330125	1,1	E270 P362 A606 G610 A671 L701	G	E270		C	P362		G	A606		G	G610		C	A671		C	L701
Texas Longhorn, CTLR	46 breed	19330128	1,1	E270 P362 A606 G610 A671 L701	G	E270		C	P362		G	A606		G	G610		C	A671		C	L701
Texas Longhorn, CTLR	46 breed	19330131	1,1	E270 P362 A606 G610 A671 L701	G	E270		C	P362		G	A606		G	G610		C	A671		C	L701
Texas Longhorn, CTLR	46 breed	19330134	4,4	E270 L362 A606 G610 A671 L701	G	E270		T	L362		G	A606		G	G610		C	A671		C	L701
Texas Longhorn, CTLR	46 breed	19330137	nd	O O A606 G610 O O	O	O		O	O		G	A606		G	G610		O	O		O	O
Texas Longhorn, CTLR	46 breed	19330140	1,4	E270 (PL)362 A606 G610 A671 L701	G	E270		Y	(PL)362		G	A606		G	G610		C	A671		C	L701
Texas Longhorn, CTLR	46 breed	19330143	1,1	E270 P362 A606 G610 A671 L701	G	E270		C	P362		G	A606		G	G610		C	A671		C	L701
Texas Longhorn, CTLR	46 breed	19330146	1,4	E270 (PL)362 A606 G610 A671 L701	G	E270		Y	(PL)362		G	A606		G	G610		C	A671		C	L701
Texas Longhorn, CTLR	46 breed	19330149	1,1	E270 P362 A606 G610 A671 L701	G	E270		C	P362		G	A606		G	G610		C	A671		C	L701
Texas Longhorn, CTLR	46 breed	19330152	1,1	E270 P362 A606 G610 A671 L701	G	E270		C	P362		G	A606		G	G610		C	A671		C	L701
Texas Longhorn, CTLR	46 breed	19330155	1,4	E270 (PL)362 A606 G610 A671 L701	G	E270		Y	(PL)362		G	A606		G	G610		C	A671		C	L701
Texas Longhorn, CTLR	46 breed	19330158	1,4	E270 (PL)362 A606 G610 A671 L701	G	E270		Y	(PL)362		G	A606		G	G610		C	A671		C	L701
Texas Longhorn, CTLR	46 breed	19330161	1,1	E270 P362 A606 G610 A671 L701	G	E270		C	P362		G	A606		G	G610		C	A671		C	L701
Texas Longhorn, CTLR	46 breed	19330164	1,1	E270 P362 A606 G610 A671 L701	G	E270		C	P362		G	A606		G	G610		C	A671		C	L701
Texas Longhorn, CTLR	46 breed	19330167	1,1	E270 P362 A606 G610 A671 L701	G	E270		C	P362		G	A606		G	G610		C	A671		C	L701
Texas Longhorn, CTLR	46 breed	19330170	1,1	E270 P362 A606 G610 A671 L701	G	E270		C	P362		G	A606		G	G610		C	A671		C	L701
Texas Longhorn, CTLR	46 breed	19859937	1,4	E270 (PL)362 A606 G610 A671 L701	G	E270		Y	(PL)362		G	A606		G	G610		C	A671		C	L701
Tuli	46 breed	19360501	1,1	E270 P362 A606 G610 A671 L701	G	E270		C	P362		G	A606		G	G610		C	A671		C	L701
Tuli	46 breed	19360504	1,2	(EQ)270 P362 A606 G610 A671 L701	S	(EQ)270		C	P362		G	A606		G	G610		C	A671		C	L701
Tuli	46 breed	19360506	1,1	E270 P362 A606 G610 A671 L701	G	E270		C	P362		G	A606		G	G610		C	A671		C	L701
Tuli	46 breed	19360509	1,1	E270 P362 A606 G610 A671 L701	G	E270		C	P362		G	A606		G	G610		C	A671		C	L701
Tuli	46 breed	19360512	1,1	E270 P362 A606 G610 A671 L701	G	E270		C	P362		G	A606		G	G610		C	A671		C	L701
Tuli	46 breed	19360514	1,1	E270 P362 A606 G610 A671 L701	G	E270		C	P362		G	A606		G	G610		C	A671		C	L701
Tuli	46 breed	19360517	1,1	E270 P362 A606 G610 A671 L701	G	E270		C	P362		G	A606		G	G610		C	A671		C	L701
Tuli	46 breed	19360522	1,1	E270 P362 A606 G610 A671 L701	G	E270		C	P362		G	A606		G	G610		C	A671		C	L701
Tuli	46 breed	19360525	1,1	E270 P362 A606 G610 A671 L701	G	E270		C	P362		G	A606		G	G610		C	A671		C	L701
Tuli	46 breed	19360526	1,1	E270 P362 A606 G610 A671 L701	G	E270		C	P362		G	A606		G	G610		C	A671		C	L701
Tuli	46 breed	19360527	1,1	E270 P362 A606 G610 A671 L701	G	E270		C	P362		G	A606		G	G610		C	A671		C	L701
Tuli	46 breed	19360528	1,1	E270 P362 A606 G610 A671 L701	G	E270		C	P362		G	A606		G	G610		C	A671		C	L701
Tuli	46 breed	19360529	1,1	E270 P362 A606 G610 A671 L701	G	E270		C	P362		G	A606		G	G610		C	A671		C	L701
Tuli	46 breed	19360530	nd	O O O O O O	O	O		O	O		O	O		O	O		O	O		O	O
Tuli	46 breed	19360531	1,1	E270 P362 A606 G610 A671 L701	G	E270		C	P362		G	A606		G	G610		C	A671		C	L701
Tuli	46 breed	19360532	1,1	E270 P362 A606 G610 A671 L701	G	E270		C	P362		G	A606		G	G610		C	A671		C	L701
Tuli	46 breed	19360533	1,1	E270 P362 A606 G610 A671 L701	G	E270		C	P362		G	A606		G	G610		C	A671		C	L701
Tuli	46 breed	19360534	1,1	E270 P362 A606 G610 A671 L701	G	E270		C	P362		G	A606		G	G610		C	A671		C	L701
Tuli	46 breed	19360535	1,1	E270 P362 A606 G610 A671 L701	G	E270		C	P362		G	A606		G	G610		C	A671		C	L701
Tuli	46 breed	19360546	1,2	(EQ)270 P362 A606 G610 A671 L701	S	(EQ)270		C	P362		G	A606		G	G610		C	A671		C	L701
Tuli	46 breed	19360552	1,1	E270 P362 A606 G610 A671 L701	G	E270		C	P362		G	A606		G	G610		C	A671		C	L701
Tuli	46 breed	19360554	1,1	E270 P362 A606 G610 A671 L701	G	E270		C	P362		G	A606		G	G610		C	A671		C	L701
Tuli	46 breed	19360555	1,1	E270 P362 A606 G610 A671 L701	G	E270		C	P362		G	A606		G	G610		C	A671		C	L701
Tuli	46 breed	19360558	1,1	E270 P362 A606 G610 A671 L701	G	E270		C	P362		G	A606		G	G610		C	A671		C	L701
Wagyu	46 breed	19201654	1,1	E270 P362 A606 G610 A671 L701	G	E270		C	P362		G	A606		G	G610		C	A671		C	L701
Wagyu	46 breed	19201661	1,1	E270 P362 A606 G610 A671 L701	G	E270		C	P362		G	A606		G	G610		C	A671		C	L701
Wagyu	46 breed	19201663	1,1	E270 P362 A606 G610 A671 L701	G	E270		C	P362		G	A606		G	G610		C	A671		C	L701
Wagyu	46 breed	19201667	1,1	E270 P362 A606 G610 A671 L701	G	E270		C	P362		G	A606		G	G610		C	A671		C	L701
Wagyu	46 breed	19201675	1,1	E270 P362 A606 G610 A671 L701	G	E270		C	P362		G	A606		G	G610		C	A671		C	L701
Wagyu	46 breed	19201682	1,1	E270 P362 A606 G610 A671 L701	G	E270		C	P362		G	A606		G	G610		C	A671		C	L701
Wagyu	46 breed	19201686	1,1	E270 P362 A606 G610 A671 L701	G	E270		C	P362		G	A606		G	G610		C	A671		C	L701
Wagyu	46 breed	19201692	1,1	E270 P362 A606 G610 A671 L701	G	E270		C	P362		G	A606		G	G610		C	A671		C	L701
Wagyu	46 breed	19201703	1,1	E270 P362 A606 G610 A671 L701	G	E270		C	P362		G	A606		G	G610		C	A671		C	L701
Wagyu	46 breed	19201713	1,2	(EQ)270 P362 A606 G610 A671 L701	S	(EQ)270		C	P362		G	A606		G	G610		C	A671		C	L701
Wagyu	46 breed	19201768	1,2	(EQ)270 P362 A606 G610 A671 L701	S	(EQ)270		C	P362		G	A606		G	G610		C	A671		C	L701
Wagyu	46 breed	19201777	1,1	E270 P362 A606 G610 A671 L701	G	E270		C	P362		G	A606		G	G610		C	A671		C	L701
Wagyu	46 breed	19201780	1,1	E270 P362 A606 G610 A671 L701	G	E270		C	P362		G	A606		G	G610		C	A671		C	L701
Wagyu	46 breed	19201782	1,1	E270 P362 A606 G610 A671 L701	G	E270		C	P362		G	A606		G	G610		C	A671		C	L701
Wagyu	46 breed	19201785	1,1	E270 P362 A606 G610 A671 L701	G	E270		C	P362		G	A606		G	G610		C	A671		C	L701
Wagyu	46 breed	19201787	1,1	E270 P362 A606 G610 A671 L701	G	E270		C	P362		G	A606		G	G610		C	A671		C	L701
Wagyu	46 breed	19201790	1,1	E270 P362 A606 G610 A671 L701	G	E270		C	P362		G	A606		G	G610		C	A671		C	L701
Wagyu	46 breed	19201791	1,1	E270 P362 A606 G610 A671 L701	G	E270		C	P362		G	A606		G	G610		C	A671		C	L701
Wagyu	46 breed	19201798	1,1	E270 P362 A606 G610 A671 L701	G	E270		C	P362		G	A606		G	G610		C	A671		C	L701
Wagyu	46 breed	19969855	1,1	E270 P362 A606 G610 A671 L701	G	E270		C	P362		G	A606		G	G610		C	A671		C	L701
Wagyu	46 breed	19969856	1,2	(EQ)270 P362 A606 G610 A671 L701	S	(EQ)270		C	P362		G	A606		G	G610		C	A671		C	L701
Wagyu	46 breed	19969857	1,1	E270 P362 A606 G610 A671 L701	G	E270		C	P362		G	A606		G	G610		C	A671		C	L701
Wagyu	46 breed	19969866	1,1	E270 P362 A606 G610 A671 L701	G	E270		C	P362		G	A606		G	G610		C	A671		C	L701
Wagyu	46 breed	19969869	1,1	E270 P362 A606 G610 A671 L701	G	E270		C	P362		G	A606		G	G610		C	A671		C	L701
aHomozygous genotypes are listed as a single letter corresponding to the nucleotide at those sites, whereas, IUB ambiguity codes denote heterozygous genotypes those sites: Y = C/ T; R = A/G; M = A/C; K = G/T; W = A/T; S = C/G. Genotypes listed as "O" indicate missing information.
bNot determined
